# Supplementary material for: Imputation-powered whole-exome analysis identifies genes associated with kidney function and disease in the UK Biobank
Source: Nat Commun. 2023 Mar 9;14:1287. doi: 10.1038/s41467-023-36864-8 (PMC9995463; doi:10.1038/s41467-023-36864-8)
Supplement: Supplementary file 3 — Supplementary Data 1 to 7 [file 41467_2023_36864_MOESM3_ESM.xlsx]

## Sheet: Supplementary Data 1a
Supplementary Data 1a: Filtered Exome-wide association results for eGFRcreat
Phenotype	Gene_Symbol	Variant_ID	Chr	Pos_b38	Ref_Allele	Effect_Allele	Freq_Effect_Allele	MAC	Info	N	Beta	SE	Pval	Impact	Consequence	Genotyped	cDNA_position	Protein_position	Amino_acids	gnomAD_AF	gnomAD_NFE_AF	REVEL	CADD_PHRED	LRT	M.CAP	MetaSVM	FathMM.XF_Coding	clinvar_Clnsig	clinvar_Trait	Loftee_LoF	CKDGen_Known	LD	CKD_beta	CKD_SE	CKD_pval	egfr_cys_int_beta	egfr_cys_int_SE	egfr_cys_int_pval	urea_int_beta	urea_int_SE	urea_int_pval	egfr_creat_int_residuals_beta	egfr_creat_int_residuals_SE	egfr_creat_int_residuals_pval	sequenced_pval	sequenced_beta
eGFRcreat	RNF186	rs36095412	1	19814567	G	A	0.000990828	771.478	0.988086	389310	-0.302155	0.0296931	2.5398e-24	HIGH	stop_gained	Imputed	717	179	R/*	0.001066	0.001662	-	36	0.020206	-	-	0.119895	-	-	LC	-		0.415701	0.185085	0.0247036	-0.0979305	0.0283742	0.000557699	0.0441055	0.0337986	0.19191	-0.294287	0.0289147	2.4923e-24	8.39847e-25	-0.308885
eGFRcreat	OBSCN	rs113876855	1	228371251	T	G	0.00880988	6859.6	0.935848	389313	-0.061584	0.0102731	2.03864e-09	MODERATE	missense_variant	Imputed	23418	7782	F/V	0.006546	0.009067	0.111	26.7	0.815040	-	-1.0300	0.144604	-	-	-	rs417237		-0.0455131	0.0657856	0.489038	-0.0103223	0.00981149	0.292772	0.0126514	0.0116945	0.279328	-0.0569146	0.0100024	1.26978e-08	1.27139e-09	-0.0615369
eGFRcreat	LRP2	rs34355135	2	169173147	C	T	0.0050426	3926.3	0.999539	389313	0.125844	0.0130698	6.05341e-22	MODERATE	missense_variant	Genotyped	11227	3698	V/M	0.005894	0.007228	0.428	6.686	0.000316	-	0.0630	0.187087	Benign/Likely_benign	Donnai-Barrow_syndrome&not_specified&not_provided	-	rs2075252,rs9287911		-0.0492576	0.0835422	0.55545	0.0997096	0.0124819	1.36773e-15	-0.061933	0.014911	3.27409e-05	0.121632	0.0127596	1.53462e-21	5.94566e-21	0.125334
eGFRcreat	MITF	rs149617956	3	69964940	G	A	0.0042365	3298.65	0.994637	389313	-0.0997154	0.0143358	3.50833e-12	MODERATE	missense_variant	Imputed	1407	425	E/K	0.00136	0.00249	0.438	28.1	0.000000	0.065229	0.0178	0.943180	Conflicting_interpretations_of_pathogenicity	Tietz_syndrome&Waardenburg_syndrome_type_2A&Cutaneous_malignant_melanoma_8&Hereditary_cancer-predisposing_syndrome&not_specified&not_provided	-	-		0.358341	0.092254	0.000102631	-0.107587	0.0136884	3.84946e-15	0.0516758	0.0163541	0.00157874	-0.0866503	0.0139715	5.57738e-10	3.96096e-12	-0.100736
eGFRcreat	RBM47	rs35529250	4	40426074	C	T	0.00613363	4775.8	0.999446	389313	-0.0762388	0.0118806	1.3889e-10	MODERATE	missense_variant	Genotyped	2320	538	G/R	0.003684	0.006535	0.307	24.9	0.020776	0.043432	-0.9592	0.853904	-	-	-	rs166775,rs278941,rs35529250		0.0419792	0.0755374	0.578388	-0.0580668	0.0113534	3.14579e-07	0.112243	0.0135272	1.06243e-16	0.0114398	0.0115802	0.323212	1.40589e-10	-0.077657
eGFRcreat	PKD2	-	4	88046737	TC	T	1.02496e-05	7.98036	0.979384	389301	-1.81378	0.292794	5.83768e-10	HIGH	frameshift_variant	Imputed	1514-1515	472	F/X	-	-	-	-	-	-	-	-	-	-	HC	-		13.5046	1.71689	3.67029e-15	-1.56225	0.279831	2.36636e-08	1.39253	0.333443	2.96408e-05	-1.79833	0.285383	2.94849e-10	1.47935e-07	-1.74912
eGFRcreat	SLC6A19	rs121434346	5	1212338	G	A	0.00458403	3569.24	0.999932	389313	0.134257	0.0137471	1.57181e-22	MODERATE	missense_variant	Genotyped	573	173	D/N	0.001562	0.003072	0.179	22.3	0.000000	0.043244	-0.6839	0.806692	Conflicting_interpretations_of_pathogenicity	Hyperglycinuria&Neutral_1_amino_acid_transport_defect&Iminoglycinuria&not_specified&not_provided	-	rs11747993		-0.0977736	0.0866964	0.259417	0.0891974	0.0131177	1.04785e-11	-0.0657407	0.0156602	2.69327e-05	0.129767	0.0133894	3.26814e-22	1.61027e-22	0.136174
eGFRcreat	FNIP1	rs115209326	5	131672891	C	T	0.00347627	2706.71	0.999096	389312	-0.103967	0.0157594	4.19083e-11	MODERATE	missense_variant	Genotyped	1649	518	R/Q	0.00122	0.002336	0.479	26.0	-	0.04416	-0.5651	0.829034	-	-	-	-		0.229488	0.098492	0.0198052	-0.0860272	0.0150269	1.03509e-08	0.0703338	0.0179557	8.96334e-05	-0.0998478	0.0153501	7.78395e-11	1.90941e-11	-0.107348
eGFRcreat	SLC22A7	rs80308492	6	43299925	G	A	0.00101724	792.05	0.988303	389313	-0.360814	0.0293468	9.65606e-35	MODERATE	missense_variant	Imputed	785	229	R/H	0.0005808	0.0008534	0.704	27.5	0.000003	0.104233	0.2823	0.965482	-	-	-	rs1574430,rs77626494	6:43301212:C:T (0.665)	0.949825	0.184558	2.65406e-07	-0.0228071	0.0280219	0.415702	0.0510417	0.0333859	0.126304	-0.344932	0.0285638	1.4171e-33	6.89287e-34	-0.354429
eGFRcreat	SLC22A7	rs143456756	6	43301212	C	T	0.000475191	369.996	0.975359	389313	-0.365127	0.0431917	2.82358e-17	MODERATE	missense_variant	Imputed	1004	302	A/V	0.0002028	0.0003956	0.505	28.0	0.000001	0.020983	-0.1276	0.954726	-	-	-	rs1574430,rs77626494	6:43299925:G:A (0.665)	0.972664	0.285074	0.000644941	0.0202556	0.0412679	0.623545	0.0449992	0.0491362	0.359768	-0.35844	0.0420396	1.51182e-17	2.70832e-16	-0.348249
eGFRcreat	ABCC10	rs138248684	6	43433352	C	T	0.0004454	346.8	0.998362	389313	-0.356855	0.0441195	6.04644e-16	MODERATE	missense_variant	Genotyped	1600	458	R/W	0.0003226	0.0003217	0.862	24.0	0.000000	0.11709	1.0396	0.544208	-	-	-	rs2794264	6:43299925:G:A (0.661)	0.897336	0.266292	0.000752367	-0.0570783	0.0420334	0.174487	0.050869	0.0501917	0.310824	-0.332332	0.0429418	1.00092e-14	1.08593e-16	-0.36783
eGFRcreat	PKHD1	rs45517932	6	52024685	G	A	0.00862349	6714.47	0.999658	389313	0.088185	0.0100522	1.74462e-18	MODERATE	missense_variant	Genotyped	5389	1709	L/F	0.002821	0.005279	0.614	24.3	0.000077	0.149495	0.3511	0.722365	Conflicting_interpretations_of_pathogenicity	Autosomal_recessive_polycystic_kidney_disease&not_specified&not_provided	-	-		-0.108832	0.0639877	0.0889754	0.0761722	0.00960377	2.16521e-15	-0.0259953	0.0114366	0.0230266	0.0794123	0.00978299	4.76321e-16	7.44732e-18	0.0877453
eGFRcreat	SLC22A2	rs8177505	6	160258624	A	AT	0.00129477	1008.13	0.956209	389310	-0.436675	0.0264012	1.89147e-61	HIGH	frameshift_variant	Imputed	198	45	F/YX	0.0004721	0.000968	-	-	-	-	-	-	-	-	HC	rs2619264,rs2279463,rs316010		0.711407	0.165404	1.7e-05	-0.0723772	0.0251993	0.00407634	0.0261857	0.0300039	0.382803	-0.310848	0.0256961	1.09446e-33	1.75106e-60	-0.42692
eGFRcreat	ALDOB	rs1800546	9	101427574	C	G	0.00567751	4420.66	0.998463	389313	0.0747846	0.0123516	1.40725e-09	MODERATE	missense_variant	Genotyped	524	150	A/P	0.002955	0.00469	0.701	25.6	0.000013	0.105521	0.5109	0.969059	Pathogenic	Hereditary_fructosuria&not_provided	-	-		-0.141245	0.0795224	0.0757059	0.0527736	0.0117924	7.63256e-06	-0.0162905	0.0140716	0.24699	0.0771209	0.0120491	1.54793e-10	3.91003e-10	0.0782652
eGFRcreat	LCN8	rs150773074	9	136755309	C	T	0.00107015	833.242	0.885606	389311	-0.210793	0.0301405	2.67732e-12	MODERATE	missense_variant	Imputed	425	142	R/Q	0.0004987	0.001031	0.009	0.001	-	0.001558	-0.9656	0.017143	-	-	-	-	9:137233223:C:T (0.764)	0.245192	0.19098	0.199188	-0.198797	0.0287905	5.02227e-12	0.153101	0.0343436	8.27618e-06	-0.211098	0.0294029	6.99681e-13	3.07964e-13	-0.215675
eGFRcreat	SLC34A3	rs150841256	9	137232928	G	A	0.000512021	398.671	0.996052	389311	-0.301919	0.0410696	1.96155e-13	HIGH	splice_donor_variant	Imputed	-	-	-	0.0001573	0.0003139	-	32	-	-	-	-	-	-	HC	rs28490558		0.289518	0.261068	0.26744	-0.263125	0.039232	1.98793e-11	0.173804	0.0468575	0.000207907	-0.305952	0.0400642	2.231e-14	1.01205e-12	-0.296962
eGFRcreat	SLC34A3	rs199690076	9	137233223	C	T	0.00100898	785.618	0.882899	389313	-0.327822	0.0310879	5.35673e-26	MODERATE	missense_variant	Imputed	799	192	S/L	0.0004362	0.0009616	0.646	22.8	0.000148	0.371554	-0.2920	0.121910	Pathogenic	Autosomal_recessive_hypophosphatemic_bone_disease&not_provided	-	rs28490558	9:136755309:C:T (0.764)	0.534234	0.198592	0.00714266	-0.321846	0.0296954	2.2683e-27	0.237064	0.0354247	2.20039e-11	-0.321151	0.0303269	3.32813e-26	5.35303e-29	-0.34422
eGFRcreat	SLC34A3	rs138872455	9	137236070	G	A	0.00143569	1117.86	0.995967	389310	-0.143167	0.0245456	5.45456e-09	MODERATE	missense_variant	Genotyped	1678	485	R/H	0.00253	0.002613	0.486	25.6	0.000887	-	-0.3946	0.878526	Benign	Autosomal_recessive_hypophosphatemic_bone_disease&not_specified&not_provided	-	-		0.247051	0.151854	0.10376	-0.128619	0.0234578	4.18206e-08	0.0788992	0.0279698	0.00478928	-0.116552	0.023945	1.13011e-06	1.22346e-08	-0.143694
eGFRcreat	CUBN	rs141640975	10	16950012	G	A	0.0026365	2052.68	0.99952	389282	0.115959	0.0180476	1.31692e-10	MODERATE	missense_variant	Genotyped	5115	1690	A/V	0.001736	0.003329	0.394	24.6	0.121173	0.039716	-0.6007	0.779954	Conflicting_interpretations_of_pathogenicity	Megaloblastic_anemia_due_to_inborn_errors_of_metabolism&not_specified&Imerslund-Gräsbeck_syndrome_1&not_provided	-	rs74375025		-0.171264	0.113574	0.131565	0.075894	0.0172312	1.06052e-05	-0.0188889	0.0205675	0.358417	0.105159	0.0176022	2.31276e-09	3.31703e-09	0.108843
eGFRcreat	SLC25A45	rs78829599	11	65379542	C	T	0.00754659	5875.94	0.999315	389311	0.0702916	0.0107145	5.36661e-11	MODERATE	missense_variant	Genotyped	377	58	G/E	0.003354	0.005165	0.981	25.6	0.000000	0.242802	0.8894	0.825791	-	-	-	rs34400381	11:65537838:G:T (0.894)	-0.0273732	0.0681181	0.687795	0.0119703	0.0102366	0.242258	-0.00733151	0.012209	0.548175	0.0638766	0.0104411	9.48899e-10	1.87279e-10	0.0693127
eGFRcreat	SCYL1	rs56076708	11	65537838	G	T	0.0078167	6086.24	0.997342	389310	0.0681268	0.010535	1.00166e-10	MODERATE	missense_variant	Imputed	2060	663	Q/H	0.003192	0.005399	0.081	14.27	0.143079	-	-0.8734	0.300020	Benign/Likely_benign	not_provided	-	-	11:65379542:C:T (0.894)	-0.0335409	0.0671127	0.617237	0.0141372	0.0100644	0.160115	0.000269814	0.0120044	0.982068	0.059657	0.0102662	6.20926e-09	1.04665e-09	0.0652165
eGFRcreat	CLPX	rs35754835	15	65154930	A	G	0.00313647	2442.13	0.999351	389312	-0.106813	0.0166078	1.26378e-10	MODERATE	missense_variant	Genotyped	1652	488	I/T	0.001408	0.002479	0.496	27.0	0.000000	0.03599	-0.6350	0.900837	-	-	-	-		0.199422	0.105075	0.0577085	-0.0456733	0.0158392	0.00393215	0.0262277	0.0188972	0.165163	-0.101591	0.0161654	3.2898e-10	5.24566e-11	-0.110694
eGFRcreat	RPL3L	rs146294352	16	1954118	C	T	0.00437237	3404.44	0.998742	389313	0.0823985	0.0140514	4.51586e-09	MODERATE	missense_variant	Genotyped	92	12	G/R	0.002861	0.003614	0.506	26.6	0.000000	-	-0.1739	0.959179	-	-	-	rs113956264		-0.0363424	0.0886346	0.681787	-0.00178368	0.0134284	0.894328	-0.0118338	0.0159989	0.459504	0.0747503	0.0136934	4.79159e-08	3.97329e-08	0.0787082
eGFRcreat	VPS9D1	rs191271054	16	89716568	C	T	0.00664148	5171.15	0.99858	389307	0.0664769	0.0114389	6.19327e-09	MODERATE	missense_variant	Genotyped	362	109	G/S	0.004113	0.005672	0.062	11.05	0.002004	0.003899	-0.9624	0.044041	-	-	-	-		-0.114976	0.0735971	0.118233	0.0423385	0.0109349	0.000108007	-0.00322792	0.013025	0.80427	0.0534133	0.0111475	1.65539e-06	4.27268e-08	0.0636124
eGFRcreat	SLC47A1	rs141572615	17	19555892	T	A	0.00192208	1496.58	0.999297	389312	-0.187326	0.0211969	9.7949e-19	MODERATE	missense_variant	Genotyped	922	279	V/D	0.001311	0.002546	0.422	27.2	0.000000	0.029192	-0.6411	0.905265	-	-	-	rs2440164,rs111374932,rs2453580,rs111653425,rs2165894		0.281885	0.133188	0.0343076	-0.0242675	0.0202168	0.23	0.0424699	0.02413	0.0784007	-0.18368	0.0206385	5.59114e-19	5.0269e-19	-0.192346
eGFRcreat	SLC47A1	rs147768037	17	19567189	G	A	0.000779745	607.13	0.930238	389313	-0.247159	0.0345025	7.86502e-13	MODERATE	missense_variant	Imputed	1356	424	G/R	0.0006521	0.001073	0.672	26.5	0.000000	0.017643	0.0634	0.964840	-	-	-	rs2440164,rs111374932,rs2453580,rs111653425,rs2165894		0.0635082	0.221592	0.774419	-0.0397514	0.0329181	0.227206	0.0055718	0.0392767	0.887191	-0.254974	0.0335933	3.19816e-14	8.65167e-14	-0.249485
eGFRcreat	SLC47A2	rs139110700	17	19681583	G	T	0.00113775	885.882	0.997772	389313	-0.193215	0.0275921	2.51304e-12	MODERATE	missense_variant	Genotyped	1411	454	P/T	0.0003539	0.0007649	0.348	24.6	0.000000	0.034249	-0.1310	0.429736	-	-	-	-		0.130291	0.170364	0.444403	-0.0395184	0.026325	0.133311	0.0314702	0.0314101	0.316386	-0.0339633	0.0268644	0.206139	2.57929e-12	-0.195409
eGFRcreat	WIPF2	rs142659099	17	40260575	G	A	0.00752092	5855.98	0.999782	389313	0.0660472	0.0107479	7.99043e-10	MODERATE	missense_variant	Genotyped	362	35	R/Q	0.003798	0.005723	0.100	23.3	0.000005	0.01103	-1.0545	0.669587	-	-	-	-		0.0199032	0.0677821	0.769037	0.0504099	0.0102552	8.85299e-07	-0.00696075	0.0122352	0.569415	0.0468149	0.0104647	7.69095e-06	1.56791e-09	0.065849
eGFRcreat	SLC7A9	rs79389353	19	32862521	C	T	0.00535574	4170.12	0.999653	389313	0.0929959	0.0127072	2.50957e-13	MODERATE	missense_variant	Genotyped	737	182	A/T	0.002625	0.004431	0.497	11.74	0.000021	0.058517	-0.0140	0.445179	Pathogenic/Likely_pathogenic	Cystinuria&not_provided	-	rs2868194,rs7247977,rs8101667		-0.0343639	0.0814676	0.673164	0.0580177	0.0121384	1.75574e-06	-0.00416964	0.0144854	0.773462	0.0868477	0.0123927	2.41769e-12	1.38899e-13	0.0951732
eGFRcreat	NPHS1	rs201194276	19	35841720	C	T	0.000375983	292.749	0.883862	389312	0.337352	0.0508753	3.33503e-11	MODERATE	missense_variant	Imputed	2810	937	S/N	0.0001789	0.0003429	0.447	25.9	0.000000	0.190334	-0.1061	0.776173	-	-	-	rs3814995		-0.291975	0.319539	0.360855	0.120047	0.0485908	0.0134899	-0.208958	0.0579949	0.000314521	0.312342	0.0496159	3.06987e-10	2.50957e-11	0.324554
eGFRcreat	RYR1	rs147213895	19	38499241	A	G	0.00187246	1457.94	0.998745	389311	-0.129134	0.0214637	1.78365e-09	MODERATE	missense_variant,splice_region_variant	Genotyped	7164	2342	N/S	0.001042	0.001469	0.639	24.6	0.000001	0.536035	0.9117	0.934867	Conflicting_interpretations_of_pathogenicity	Malignant_hyperthermia,_susceptibility_to,_1&Malignant_hyperthermia_susceptibility&not_specified&RYR1-Related_Disorders&not_provided	-	-		0.198469	0.139103	0.153645	-0.0114222	0.0205077	0.577548	0.028006	0.0244758	0.252528	-0.124543	0.0209323	2.68448e-09	1.31196e-09	-0.132097
eGFRcreat	CCNP	rs200091528	19	40226553	C	T	0.00493069	3839.16	0.999721	389313	0.0785804	0.0132415	2.94897e-09	MODERATE	missense_variant	Genotyped	137	30	S/N	0.002515	0.003904	0.010	17.41	0.015740	0.015641	-1.0505	0.059811	-	-	-	rs59343080		-0.118078	0.0838633	0.159137	0.0506037	0.0126506	6.33126e-05	-0.00977547	0.0150965	0.517288	0.0725842	0.0129135	1.90082e-08	7.34649e-09	0.0776524
eGFRcreat	SLC5A3	rs35707420	21	34096306	G	A	0.00793623	6179.36	0.999215	389313	-0.0648304	0.0104466	5.43851e-10	MODERATE	missense_variant	Genotyped	1612	370	V/M	0.005921	0.008033	0.835	27.1	0.000000	-	0.8473	0.884660	-	-	-	-		0.0581275	0.0666847	0.383385	-0.059121	0.00997669	3.1057e-09	0.0228402	0.0119199	0.0553465	-0.0450481	0.0101956	9.94352e-06	5.89088e-10	-0.0656142

## Sheet: Supplementary Data 1b
Supplementary Data 1b: Filtered Exome-wide association results for eGFRcys
Phenotype	Gene_Symbol	Variant_ID	Chr	Pos_b38	Ref_Allele	Effect_Allele	Freq_Effect_Allele	MAC	Info	N	Beta	SE	Pval	Impact	Consequence	Genotyped	cDNA_position	Protein_position	Amino_acids	gnomAD_AF	gnomAD_NFE_AF	REVEL	CADD_PHRED	LRT	M.CAP	MetaSVM	FathMM.XF_Coding	clinvar_Clnsig	clinvar_Trait	Loftee_LoF	CKDGen_Known	LD	CKD_beta	CKD_SE	CKD_pval	egfr_creat_int_beta	egfr_creat_int_SE	egfr_creat_int_pval	urea_int_beta	urea_int_SE	urea_int_pval	sequenced_pval	sequenced_beta
eGFRcys	ARHGEF16	rs41315284	1	3473193	A	G	0.00473966	3691.97	0.999267	389476	0.09443	0.0129243	2.7441e-13	MODERATE	missense_variant	Genotyped	1304	380	N/D	0.004921	0.006205	0.429	26.2	0.000000	-	-0.5219	0.940622	-	-	-	-		0.0498589	0.0854696	0.559656	0.0385701	0.0135287	0.00435843	-0.00938792	0.0154034	0.542212	5.03733e-13	0.0946904
eGFRcys	EPB41L5	rs141466977	2	120019166	C	T	0.00481246	3748.68	0.999424	389476	-0.0792638	0.0127672	5.35266e-10	MODERATE	missense_variant	Genotyped	224	28	R/C	0.003746	0.003807	0.440	22.2	0.000340	0.194279	-0.0772	0.197603	-	-	-	rs114353587		0.150616	0.0859633	0.0797572	-0.0530462	0.0133722	7.28098e-05	0.0340817	0.0152559	0.025483	1.93758e-09	-0.0781253
eGFRcys	LRP2	rs34355135	2	169173147	C	T	0.00504178	3927.3	0.999539	389476	0.0997096	0.0124819	1.36773e-15	MODERATE	missense_variant	Genotyped	11227	3698	V/M	0.005894	0.007228	0.428	6.686	0.000316	-	0.0630	0.187087	Benign/Likely_benign	Donnai-Barrow_syndrome&not_specified&not_provided	-	rs2075252,rs9287911		-0.0492576	0.0835422	0.55545	0.125844	0.0130698	6.05341e-22	-0.061933	0.014911	3.27409e-05	8.86135e-15	0.0988375
eGFRcys	ERBB4	rs76603692	2	211712052	A	C	0.00120094	935.455	0.996645	389468	-0.151464	0.0255664	3.13588e-09	MODERATE	missense_variant,splice_region_variant	Genotyped	1394	374	H/Q	0.002716	0.00222	0.231	15.26	0.000279	0.030484	-1.0924	0.383301	Likely_benign	not_provided	-	-		0.100911	0.169478	0.551559	-0.090408	0.0267959	0.000740969	0.0658627	0.0305706	0.0312054	1.74876e-08	-0.147535
eGFRcys	MITF	rs149617956	3	69964940	G	A	0.00423601	3299.65	0.994639	389476	-0.107587	0.0136884	3.84946e-15	MODERATE	missense_variant	Imputed	1407	425	E/K	0.00136	0.00249	0.438	28.1	0.000000	0.065229	0.0178	0.943180	Conflicting_interpretations_of_pathogenicity	Tietz_syndrome&Waardenburg_syndrome_type_2A&Cutaneous_malignant_melanoma_8&Hereditary_cancer-predisposing_syndrome&not_specified&not_provided	-	-		0.358341	0.092254	0.000102631	-0.0997154	0.0143358	3.50833e-12	0.0516758	0.0163541	0.00157874	4.19566e-15	-0.108857
eGFRcys	SLC6A19	rs121434346	5	1212338	G	A	0.00458211	3569.24	0.999932	389476	0.0891974	0.0131177	1.04785e-11	MODERATE	missense_variant	Genotyped	573	173	D/N	0.001562	0.003072	0.179	22.3	0.000000	0.043244	-0.6839	0.806692	Conflicting_interpretations_of_pathogenicity	Hyperglycinuria&Neutral_1_amino_acid_transport_defect&Iminoglycinuria&not_specified&not_provided	-	rs11747993		-0.0977736	0.0866964	0.259417	0.134257	0.0137471	1.57181e-22	-0.0657407	0.0156602	2.69327e-05	5.20715e-11	0.0874031
eGFRcys	PKHD1	rs45517932	6	52024685	G	A	0.00862117	6715.48	0.999658	389476	0.0761722	0.00960377	2.16521e-15	MODERATE	missense_variant	Genotyped	5389	1709	L/F	0.002821	0.005279	0.614	24.3	0.000077	0.149495	0.3511	0.722365	Conflicting_interpretations_of_pathogenicity	Autosomal_recessive_polycystic_kidney_disease&not_specified&not_provided	-	-		-0.108832	0.0639877	0.0889754	0.088185	0.0100522	1.74462e-18	-0.0259953	0.0114366	0.0230266	2.06681e-16	0.080079
eGFRcys	PLG	rs73015965	6	160706469	A	G	0.00736258	5735.08	0.979396	389475	-0.0744939	0.0105009	1.30227e-12	MODERATE	missense_variant	Imputed	173	38	K/E	0.002955	0.005131	0.642	17.84	0.446566	0.161169	0.0357	0.780876	Pathogenic/Likely_pathogenic	Otitis_media,_susceptibility_to&Plasminogen_deficiency,_type_I&not_provided	-	rs12523781,rs118180095		-0.146541	0.0700635	0.0364796	-0.032636	0.0109939	0.00299192	0.0461095	0.0125106	0.000228134	2.41379e-13	-0.0772767
eGFRcys	ELAPOR2	rs1473085103	7	86913060	A	G	9.53015e-06	7.42353	0.858134	389476	1.81162	0.31029	5.26842e-09	MODERATE	missense_variant	Imputed	2017	626	Y/H	3.981e-06	8.805e-06	0.634	-	0.000000	0.060504	0.1033	0.922613	-	-	-	-		-1.27313	2.85704	0.655878	0.794198	0.324775	0.01447	0.349017	0.369712	0.345157	1.65249e-07	1.54426
eGFRcys	LCN8	rs150773074	9	136755309	C	T	0.00107013	833.576	0.885346	389474	-0.198797	0.0287905	5.02227e-12	MODERATE	missense_variant	Imputed	425	142	R/Q	0.0004987	0.001031	0.009	0.001	-	0.001558	-0.9656	0.017143	-	-	-	-	9:137233223:C:T (0.764)	0.245192	0.19098	0.199188	-0.210793	0.0301405	2.67732e-12	0.153101	0.0343436	8.27618e-06	7.78395e-15	-0.219707
eGFRcys	SLC34A3	rs141734934	9	137232892	C	T	0.000297318	231.596	0.962706	389476	-0.321597	0.0522961	7.77088e-10	MODERATE	missense_variant	Imputed	637	138	S/F	0.0001032	0.000193	0.671	24.0	0.000062	0.378881	0.3797	0.687261	-	-	-	rs28490558	9:137236191:GCTC:G (0.998)	0.0639961	0.356557	0.857558	-0.304055	0.0547456	2.79248e-08	0.2898	0.0623827	3.39219e-06	2.65424e-09	-0.309708
eGFRcys	SLC34A3	rs150841256	9	137232928	G	A	0.000511806	398.67	0.996052	389474	-0.263125	0.039232	1.98793e-11	HIGH	splice_donor_variant	Imputed	-	-	-	0.0001573	0.0003139	-	32	-	-	-	-	-	-	HC	rs28490558		0.289518	0.261068	0.26744	-0.301919	0.0410696	1.96155e-13	0.173804	0.0468575	0.000207907	1.30991e-10	-0.255839
eGFRcys	SLC34A3	rs199690076	9	137233223	C	T	0.00100908	786.025	0.882527	389476	-0.321846	0.0296954	2.2683e-27	MODERATE	missense_variant	Imputed	799	192	S/L	0.0004362	0.0009616	0.646	22.8	0.000148	0.371554	-0.2920	0.121910	Pathogenic	Autosomal_recessive_hypophosphatemic_bone_disease&not_provided	-	rs28490558	9:136755309:C:T (0.764)	0.534234	0.198592	0.00714266	-0.327822	0.0310879	5.35673e-26	0.237064	0.0354247	2.20039e-11	3.52777e-31	-0.341864
eGFRcys	SLC34A3	rs776275610	9	137236191	GCTC	G	0.000291376	226.964	0.974308	389470	-0.325084	0.052518	6.01852e-10	MODERATE	inframe_deletion	Imputed	1799-1802	525-526	VL/V	0.0001752	0.0001732	-	-	-	-	-	-	-	-	-	-	9:137232892:C:T (0.998)	0.0777401	0.357404	0.827809	-0.31351	0.0549779	1.18089e-08	0.28821	0.0626475	4.21483e-06	3.35614e-09	-0.308392
eGFRcys	SH2B3	rs754838420	12	111418377	G	A	0.00104048	810.476	0.983867	389472	-0.245352	0.0277358	9.06985e-19	MODERATE	missense_variant	Imputed	614	78	E/K	0.001032	0.001354	0.249	24.0	0.000001	0.211278	-0.9766	0.733673	-	-	-	rs3184504	12:111746282:G:A (0.717)	-0.00284171	0.182803	0.987597	-0.0239713	0.0290214	0.408812	0.0325427	0.0330659	0.325029	1.49658e-21	-0.266816
eGFRcys	SH2B3	rs148636776	12	111447491	G	A	0.000493329	384.279	0.932151	389475	-0.270929	0.0413638	5.75838e-11	MODERATE	missense_variant	Imputed	1565	395	E/K	0.0001529	0.0003134	0.635	29.8	0.000000	0.053798	0.0995	0.911431	Pathogenic	Primary_familial_polycythemia_due_to_EPO_receptor_mutation&Thrombocythemia_1	-	rs3184504,rs10774625		0.38914	0.280956	0.166036	-0.0235717	0.0433406	0.58653	0.133931	0.0493806	0.00668329	1.70059e-13	-0.29651
eGFRcys	SH2B3	rs72650673	12	111447506	G	A	0.00197739	1540.28	0.999086	389474	-0.246596	0.0199657	4.81393e-35	MODERATE	missense_variant	Genotyped	1580	400	E/K	0.0005824	0.001128	0.507	30	0.000000	0.053891	-0.5742	0.926788	Uncertain_significance	Myelofibrosis&Primary_familial_polycythemia_due_to_EPO_receptor_mutation&Thrombocythemia_1&not_provided	-	rs3184504,rs10774625		0.124595	0.134065	0.3527	0.00160831	0.0208983	0.938656	0.0171333	0.0237954	0.471509	1.47435e-33	-0.244493
eGFRcys	ACAD10	rs150349412	12	111746282	G	A	0.0019787	1541.31	0.975285	389476	-0.14956	0.0202081	1.35145e-13	MODERATE	missense_variant,splice_region_variant	Imputed	2524	783	E/K	0.00209	0.002695	0.823	25.5	0.002448	0.074098	0.9970	0.583030	-	-	-	-	12:111418377:G:A (0.717)	0.0281517	0.13404	0.833648	0.0111702	0.0211592	0.597562	0.0381477	0.0240923	0.113331	6.04923e-14	-0.152239
eGFRcys	CLDN10	-	13	95577994	GAT	G	4.10958e-05	32.0079	0.929385	389430	-0.992307	0.143209	4.23545e-12	HIGH	frameshift_variant	Imputed	701-703	223	D/X	-	-	-	-	-	-	-	-	-	-	LC	-		0.265301	0.839339	0.75194	-0.748073	0.149836	5.95648e-07	0.99799	0.170864	5.19398e-09	1.48252e-12	-1.04103
eGFRcys	CGNL1	rs138993392	15	57439030	A	G	0.00053253	414.815	0.979267	389476	-0.245303	0.0388324	2.66753e-10	MODERATE	missense_variant	Imputed	1109	344	D/G	0.0001312	0.000255	0.378	27.3	0.000069	0.060618	-0.2920	0.940973	-	-	-	rs12148280		0.0595482	0.272552	0.827052	-0.163684	0.0407001	5.7779e-05	0.0330004	0.0463012	0.476011	1.0523e-09	-0.238598
eGFRcys	CGNL1	rs185690213	15	57547369	C	T	0.00011189	87.1569	0.977035	389476	-0.49932	0.0847426	3.81101e-09	MODERATE	missense_variant	Imputed	3866	1263	P/L	0.0001634	9.701e-05	0.177	21.8	0.024660	0.072806	-0.5303	0.222185	-	-	-	rs1994887,rs2922231		0.63727	0.536094	0.234547	-0.376812	0.0888185	2.2105e-05	0.320945	0.101042	0.00149132	2.55464e-09	-0.503737
eGFRcys	NFAT5	rs145602190	16	69693577	A	G	0.00639274	4979.64	0.999772	389476	0.0745573	0.0111287	2.09074e-11	MODERATE	missense_variant	Genotyped	4088	1251	Q/R	0.003537	0.006117	0.245	25.5	0.000000	0.015429	-0.5841	0.606799	Benign	Immunodeficiency	-	rs113441031		-0.165034	0.0740538	0.0258428	0.0385458	0.0116519	0.000939269	-0.0747346	0.013274	1.80049e-08	9.22741e-10	0.0692037
eGFRcys	SSTR4	rs35136964	20	23036217	C	A	0.00173272	1349.7	0.994711	389474	-0.145772	0.0221281	4.46786e-11	MODERATE	missense_variant	Imputed	906	245	A/D	0.0008557	0.001532	0.419	24.0	0.000664	0.127567	-0.2732	0.221033	-	-	-	-		-0.0403299	0.144031	0.779471	-0.00808906	0.0223239	0.717091	-0.0110586	0.0254513	0.663925	2.54624e-10	-0.1413
eGFRcys	THBD	rs1800578	20	23048022	G	A	0.0020302	1581.42	0.981873	389475	-0.122801	0.0206266	2.62404e-09	MODERATE	missense_variant	Imputed	1651	495	P/S	0.0004927	0.001045	0.278	6.859	0.291777	0.063918	-0.9412	0.157285	Likely_benign	Atypical_hemolytic-uremic_syndrome_6&not_provided	-	-		-0.198642	0.131384	0.130555	-0.00252982	0.0208073	0.903229	0.00444931	0.0237286	0.851262	9.74833e-09	-0.119275
eGFRcys	THBD	rs1800576	20	23049378	C	T	0.00512712	3993.75	0.997861	389473	0.107467	0.0128692	6.78422e-17	MODERATE	missense_variant	Genotyped	295	43	A/T	0.002001	0.003565	0.014	7.165	0.454982	-	-1.0347	0.076470	Conflicting_interpretations_of_pathogenicity	Atypical_hemolytic-uremic_syndrome_6&not_provided	-	-		0.0802144	0.0825636	0.331277	0.0137312	0.0129831	0.290226	-0.0311123	0.0147983	0.0355157	5.37774e-18	0.113252
eGFRcys	GZF1	rs756084011	20	23364895	G	T	2.12805e-05	16.5765	0.960856	389476	2.75778	0.203087	5.31129e-42	MODERATE	missense_variant	Imputed	589	171	G/V	3.183e-05	6.157e-05	0.047	13.57	0.703406	0.00289	-0.9374	0.132234	-	-	-	-		-1.13419	1.45895	0.436924	0.0105378	0.204884	0.95898	-0.0890691	0.2335	0.702868	3.22478e-49	2.88916
eGFRcys	CST9L	rs762096631	20	23566040	AG	A	0.000183271	142.737	0.985287	389416	0.432882	0.068355	2.40669e-10	HIGH	frameshift_variant	Imputed	321-322	96	T/X	0.0008392	0.0004573	-	-	-	-	-	-	-	-	HC	-		0.0555617	0.431203	0.897474	0.104843	0.0689599	0.128425	-0.0894585	0.0788722	0.256702	9.51503e-10	0.419202
eGFRcys	CST9L	rs79890466	20	23566072	C	T	0.00942278	7337.16	0.999855	389331	-0.0762945	0.00950901	1.02873e-15	MODERATE	missense_variant	Genotyped	290	86	V/I	0.009301	0.009976	0.041	10.71	0.404461	-	-1.0486	0.016964	-	-	-	-		0.0339435	0.060933	0.577484	-0.00715475	0.00959637	0.455929	0.0141409	0.0109367	0.196018	1.30587e-14	-0.0746872
eGFRcys	CST9	rs148465199	20	23605729	T	C	0.0058933	4590.6	0.986966	389476	-0.0989169	0.0120753	2.57691e-16	MODERATE	missense_variant	Imputed	189	46	M/V	0.004585	0.006249	0.033	0.114	0.106142	0.001218	-1.0408	0.010139	-	-	-	-		-0.092999	0.0771087	0.227788	0.00225499	0.0121796	0.853116	-0.00729966	0.0138822	0.599009	3.5156e-14	-0.0919396
eGFRcys	CST3	rs1181117681	20	23633917	T	A	8.77499e-06	6.8353	0.946169	389476	3.13616	0.318693	7.51796e-23	HIGH	stop_lost	Imputed	523	147	*/L	3.98e-06	8.797e-06	-	-	-	-	-	-	-	-	-	-		-1.11713	1.91592	0.559839	0.119673	0.321513	0.70973	0.256354	0.366418	0.484165	1.42102e-26	3.51825
eGFRcys	CST3	rs878941112	20	23634002	G	A	3.81264e-05	29.698	0.802776	389468	2.03392	0.165993	1.61771e-34	LOW	splice_region_variant,intron_variant	Imputed	-	-	-	8.002e-06	8.882e-06	-	15.77	-	-	-	-	-	-	-	-		0.0776203	1.10371	0.943934	0.240866	0.167462	0.150339	0.0208866	0.190851	0.912854	2.89668e-45	2.68816
eGFRcys	CST3	rs765138253	20	23635314	ACACGTGGTTCGGCCCAGCTC	A	0.000123309	96.039	0.928785	389424	2.90544	0.0858232	3.1989e-251	HIGH	frameshift_variant	Imputed	360-380	93-99	ELGRTTC/X	6.365e-05	0.0001143	-	-	-	-	-	-	-	-	HC	-		-0.550439	0.55299	0.319548	0.0345813	0.0861017	0.687953	-0.0721939	0.0981274	0.461903	2.40436e-280	3.11674
eGFRcys	CST3	rs1355608117	20	23635321	G	A	5.86704e-05	45.6942	0.910654	389414	2.0212	0.125658	3.25162e-58	MODERATE	missense_variant	Imputed	373	97	T/I	7.957e-06	1.759e-05	0.457	-	0.000346	0.027508	-0.2368	0.638321	-	-	-	-		-1.09946	0.781004	0.159206	0.080606	0.12677	0.524876	-0.159182	0.144475	0.270551	9.9793e-64	1.96519
eGFRcys	CST3	rs1037935723	20	23635334	C	A	5.7019e-05	44.4079	0.856191	389413	2.86569	0.131447	2.26464e-105	HIGH	stop_gained	Imputed	360	93	E/*	3.98e-06	8.8e-06	-	34	0.043500	-	-	0.261058	-	-	HC	-		0.74678	0.7281	0.305054	-0.0665153	0.130901	0.61136	0.0116216	0.149224	0.937923	8.3946e-131	3.2763
eGFRcys	CST3	rs376840807	20	23635368	C	A	5.89247e-05	45.8941	0.968731	389430	2.98317	0.121631	7.72681e-133	HIGH	splice_acceptor_variant	Imputed	-	-	-	-	-	-	32	-	-	-	-	-	-	HC	-		-0.805601	0.886308	0.363382	0.185635	0.122708	0.130324	0.0997288	0.139846	0.475763	5.37032e-139	3.13033
eGFRcys	CST3	rs1281634117	20	23637616	GCACCTGCTTGCGGGCGCGCAC	G	1.47762e-05	11.5098	0.967967	389470	3.48237	0.242818	1.20448e-46	HIGH	splice_donor_variant,coding_sequence_variant,intron_variant	Imputed	309-?	76-?	-	1.65e-05	4.409e-05	-	-	-	-	-	-	-	-	HC	-		-1.15362	1.35325	0.393946	0.217377	0.244967	0.374878	-0.126793	0.279181	0.649715	3.41036e-45	3.43595
eGFRcys	CST3	rs202145575	20	23637649	C	A	0.000261206	203.466	0.989318	389475	0.798074	0.0571488	2.55447e-44	MODERATE	missense_variant	Imputed	297	72	A/S	0.0006676	0.0002589	0.036	18.67	0.002986	-	-1.0436	0.509928	-	-	-	-		-0.0188856	0.367295	0.958992	-0.0307181	0.0576546	0.594174	0.0700232	0.0657071	0.286565	1.59735e-42	0.795002
eGFRcys	CST3	-	20	23637651	C	G	1.07032e-05	8.33724	0.970025	389474	2.53639	0.28499	5.58856e-19	MODERATE	missense_variant	Imputed	295	71	R/P	-	-	0.242	-	0.000249	0.037696	-0.8088	0.784215	-	-	-	-		-1.06177	2.22063	0.63255	-0.664903	0.287512	0.0207439	0.634718	0.327668	0.0527363	1.72306e-19	2.57872
eGFRcys	CST3	-	20	23637654	CTG	C	2.41401e-05	18.8039	0.987972	389475	3.07987	0.188038	2.70334e-60	HIGH	frameshift_variant	Imputed	290-292	69-70	HS/QX	-	-	-	-	-	-	-	-	-	-	HC	-	20:31606069:C:G (0.558)	1.52658	1.14705	0.183231	0.0385736	0.184832	0.834686	0.0211795	0.210647	0.919912	4.90117e-65	3.07607
eGFRcys	CST3	rs1156709231	20	23637690	C	A	7.34876e-05	57.2432	0.96444	389475	0.764042	0.109085	2.48599e-12	MODERATE	missense_variant	Imputed	256	58	G/V	2.021e-05	5.165e-05	0.064	21.0	0.015403	0.004866	-1.0874	0.546754	-	-	-	-		1.08774	0.739085	0.141092	0.0116424	0.11005	0.915748	0.00746805	0.125421	0.952519	6.12491e-12	0.749051
eGFRcys	GGTLC1	rs140956367	20	23985747	C	T	0.00366557	2855.3	0.993819	389475	0.104736	0.0152478	6.46845e-12	MODERATE	missense_variant	Imputed	656	151	V/M	0.001319	0.002374	0.032	14.41	0.003124	0.00209	-1.0043	0.056263	-	-	-	-		-0.114962	0.0981556	0.241511	-0.000807013	0.0153881	0.958175	-0.00806191	0.0175312	0.645617	5.3064e-12	0.106065
eGFRcys	ID1	-	20	31606069	C	G	1.91409e-05	14.9098	0.875867	389476	1.76035	0.224286	4.20436e-15	MODERATE	missense_variant	Imputed	542	148	A/G	-	-	0.054	-	0.051120	0.015603	-1.0463	0.438233	-	-	-	-	20:23637654:CTG:C (0.558)	2.42903	1.33687	0.0692245	-0.111417	0.226272	0.622434	0.287335	0.257873	0.265172	1.69083e-12	1.52373
eGFRcys	GATA5	rs200383755	20	62475466	G	C	0.00734652	5722.59	0.992231	389476	0.0654652	0.0108114	1.40265e-09	MODERATE	missense_variant	Imputed	143	19	S/W	0.003412	0.005342	0.732	26.4	0.000493	-	1.1010	0.897472	Uncertain_significance	not_provided	-	-		-0.0873974	0.0686468	0.202966	0.0610388	0.0109156	2.24631e-08	-0.0381412	0.0124402	0.00216975	6.6359e-11	0.0713522
eGFRcys	SLC5A3	rs35707420	21	34096306	G	A	0.00793549	6181.37	0.999214	389476	-0.059121	0.00997669	3.1057e-09	MODERATE	missense_variant	Genotyped	1612	370	V/M	0.005921	0.008033	0.835	27.1	0.000000	-	0.8473	0.884660	-	-	-	-		0.0581275	0.0666847	0.383385	-0.0648304	0.0104466	5.43851e-10	0.0228402	0.0119199	0.0553465	2.51391e-08	-0.0564047

## Sheet: Supplementary Data 1c
Supplementary Data 1c: Filtered Exome-wide association results for UACR
Phenotype	Gene_Symbol	Variant_ID	Chr	Pos_b38	Ref_Allele	Effect_Allele	Freq_Effect_Allele	MAC	Info	N	Beta	SE	Pval	Impact	Consequence	Genotyped	cDNA_position	Protein_position	Amino_acids	gnomAD_AF	gnomAD_NFE_AF	REVEL	CADD_PHRED	LRT	M.CAP	MetaSVM	FathMM.XF_Coding	clinvar_Clnsig	clinvar_Trait	Loftee_LoF	CKDGen_Known	LD	MA30_beta	MA30_SE	MA30_pval	UA_beta	UA_SE	UA_pval	UC_beta	UC_SE	UC_pval	uacr_ckdgen_int_residuals_beta	uacr_ckdgen_int_residuals_SE	uacr_ckdgen_int_residuals_pval	sequenced_pval	sequenced_beta
UACR	COL4A4	rs35138315	2	227052367	G	C	0.000670878	532.436	0.956287	396820	0.885701	0.044029	5.31374e-90	HIGH	stop_gained	Imputed	3206	969	S/*	6.812e-05	0.0001324	-	36	-	-	-	0.041604	Pathogenic	Chronic_kidney_disease&Alport_syndrome,_autosomal_recessive&not_provided	HC	rs7597336		3.92207	0.168257	3.5156e-120	0.869747	0.0439355	3.22404e-87	-0.0447625	0.0412217	0.277524	0.888175	0.0439412	7.55614e-91	6.27769e-88	0.89144
UACR	COL4A4	rs771943519	2	227144543	AATGAGT	A	8.20573e-05	65.098	0.953164	396662	0.733554	0.125991	5.8047e-09	MODERATE	inframe_deletion	Imputed	381-387	27-29	ILI/I	4.816e-05	7.076e-05	-	-	-	-	-	-	-	-	-	-		3.03716	0.454659	2.38781e-11	0.921242	0.125724	2.34531e-13	0.159159	0.117958	0.177247	0.740331	0.125741	3.91462e-09	3.92735e-13	0.893668
UACR	COL4A3	rs200287952	2	227277511	G	A	0.000208842	165.753	0.951819	396838	0.540239	0.0790226	8.11335e-12	MODERATE	missense_variant	Imputed	2186	695	G/R	0.0001054	0.000205	0.974	27.8	0.000016	0.723582	0.9627	0.767152	Pathogenic	Alport_syndrome_3,_autosomal_dominant&not_specified	-	-		1.41208	0.30841	4.68134e-06	0.519513	0.0788569	4.45656e-11	-0.0153234	0.0739859	0.835922	0.534581	0.0788671	1.21647e-11	7.11705e-11	0.505324
UACR	COL4A3	rs868002181	2	227280970	G	A	0.000129143	102.498	0.976978	396838	0.761744	0.0991897	1.59514e-14	MODERATE	missense_variant	Imputed	2555	818	G/R	1.144e-05	2.769e-05	0.987	-	0.000019	0.821628	1.0313	0.766320	Pathogenic	Alport_syndrome,_autosomal_recessive&not_provided	-	-		2.6474	0.399253	3.33657e-11	0.566583	0.0989805	1.0393e-08	-0.129487	0.0928665	0.163217	0.771023	0.0989933	6.7733e-15	1.16681e-13	0.740437
UACR	CUBN	rs150202444	10	16876924	C	T	0.000413421	328.121	0.957179	396837	0.340013	0.0560608	1.31892e-09	MODERATE	missense_variant	Imputed	9125	3027	G/R	0.0002108	0.0003869	0.436	27.6	0.000318	0.018674	0.0905	0.520479	Uncertain_significance	Megaloblastic_anemia_due_to_inborn_errors_of_metabolism&Imerslund-Gräsbeck_syndrome_1	-	rs74440730,rs141493439,rs45551835,rs74375025		1.19125	0.214035	2.6112e-08	0.3188	0.0559594	1.21947e-08	-0.0491588	0.0524686	0.348801	0.347605	0.0559195	5.0946e-10	1.3522e-10	0.355338
UACR	CUBN	rs144360241	10	16925418	T	C	0.00451187	3580.93	0.997912	396834	0.113405	0.0166377	9.34975e-12	MODERATE	missense_variant	Genotyped	6515	2157	N/D	0.00562	0.006733	0.322	23.4	0.000117	-	-1.0915	0.866429	Benign/Likely_benign	Megaloblastic_anemia_due_to_inborn_errors_of_metabolism&Imerslund-Gräsbeck_syndrome_1	-	rs74440730,rs141493439,rs45551835,rs74375025		0.278854	0.0642161	1.40922e-05	0.133445	0.0166075	9.34114e-16	0.00845365	0.0155693	0.587151	0.122063	0.0165957	1.90766e-13	5.57828e-12	0.117081
UACR	CUBN	rs147617753	10	16937678	G	T	0.00051368	407.694	0.978315	396837	0.520875	0.0497542	1.1995e-25	MODERATE	missense_variant	Imputed	5886	1947	S/Y	0.0002629	0.0004146	0.461	24.2	0.002222	0.015675	0.2091	0.686810	Uncertain_significance	Megaloblastic_anemia_due_to_inborn_errors_of_metabolism&Imerslund-Gräsbeck_syndrome_1&not_provided	-	rs141493439,rs45551835,rs74375025		2.16659	0.190778	6.87385e-30	0.674468	0.0496641	5.21915e-42	0.100116	0.046566	0.0315559	0.525759	0.0496287	3.18273e-26	2.28823e-23	0.499593
UACR	CUBN	rs201513648	10	16937735	C	A	0.000213571	169.506	0.958939	396837	0.796151	0.0779136	1.64059e-24	MODERATE	missense_variant	Imputed	5829	1928	G/V	3.583e-05	6.166e-05	0.701	25.8	0.001267	0.103664	0.5058	0.782274	-	-	-	rs141493439,rs45551835,rs74375025		4.03133	0.296179	3.43954e-42	0.945202	0.0777734	5.51061e-34	-0.0119214	0.0729218	0.870139	0.801582	0.077718	6.09116e-25	1.05196e-27	0.8562
UACR	CUBN	rs141640975	10	16950012	G	A	0.00263692	2092.71	0.99952	396809	0.452835	0.0216986	1.01648e-96	MODERATE	missense_variant	Genotyped	5115	1690	A/V	0.001736	0.003329	0.394	24.6	0.121173	0.039716	-0.6007	0.779954	Conflicting_interpretations_of_pathogenicity	Megaloblastic_anemia_due_to_inborn_errors_of_metabolism&not_specified&Imerslund-Gräsbeck_syndrome_1&not_provided	-	rs74375025		1.43224	0.0826898	3.28927e-67	0.486837	0.0216596	7.01455e-112	-0.0205658	0.0203085	0.311217	0.311973	0.0216442	4.24522e-47	1.61436e-89	0.445086
UACR	IGFLR1	rs376992247	19	35739908	C	T	0.000302368	239.98	0.887537	396835	0.563898	0.0680478	1.16332e-16	MODERATE	missense_variant	Imputed	623	175	V/M	5.966e-05	9.673e-05	0.328	10.42	-	0.042782	-0.1852	0.133667	-	-	-	-	19:35841720:C:T (0.89)	1.80306	0.256352	2.01372e-12	0.573581	0.0679005	2.9792e-17	-0.0649464	0.0637087	0.307999	0.557434	0.0679071	2.2346e-16	3.26964e-16	0.552646
UACR	NPHS1	rs201194276	19	35841720	C	T	0.000375331	297.89	0.885065	396837	0.543374	0.061166	6.47292e-19	MODERATE	missense_variant	Imputed	2810	937	S/N	0.0001789	0.0003429	0.447	25.9	0.000000	0.190334	-0.1061	0.776173	-	-	-	rs3814995	19:35739908:C:T (0.89)	1.70942	0.231895	1.68694e-13	0.571653	0.0610338	7.52142e-21	-0.0579743	0.0572659	0.311361	0.535811	0.0610398	1.66341e-18	1.07078e-20	0.545738

## Sheet: Supplementary Data 1d
Supplementary Data 1d: Filtered Exome-wide association results for Urate
Phenotype	Gene_Symbol	Variant_ID	Chr	Pos_b38	Ref_Allele	Effect_Allele	Freq_Effect_Allele	MAC	Info	N	Beta	SE	Pval	Impact	Consequence	Genotyped	cDNA_position	Protein_position	Amino_acids	gnomAD_AF	gnomAD_NFE_AF	REVEL	CADD_PHRED	LRT	M.CAP	MetaSVM	FathMM.XF_Coding	clinvar_Clnsig	clinvar_Trait	Loftee_LoF	CKDGen_Known	LD	Gout_beta	Gout_SE	Gout_pval	egfr_creat_int_beta	egfr_creat_int_SE	egfr_creat_int_pval	uric_acid_int_residuals_beta	uric_acid_int_residuals_SE	uric_acid_int_residuals_pval	sequenced_pval	sequenced_beta
Urate	HSD3B1	rs145698516	1	119507538	G	A	0.000301006	234.204	0.978393	389035	-0.30618	0.0521986	4.47311e-09	MODERATE	missense_variant	Imputed	200	21	R/H	5.968e-05	8.797e-05	0.156	0.972	0.171974	0.027018	-0.7696	0.060675	-	-	-	-		-0.515197	0.542775	0.342524	-0.0736047	0.054186	0.174346	-0.293925	0.0518672	1.45425e-08	3.63563e-09	-0.306674
Urate	PDZK1	rs1356206593	1	145678457	A	C	0.00693988	5317.88	0.697516	383139	-0.109442	0.0130668	5.49794e-17	MODERATE	missense_variant	Imputed	1055	328	Y/D	0.01806	0	-	25.0	-	-	-	0.601557	-	-	-	rs10910845		-0.207411	0.139265	0.136402	-0.0198355	0.01355	0.143229	-0.113326	0.0129836	2.58404e-18	3.30293e-27	-0.112237
Urate	PDZK1	rs191362962	1	145688000	G	A	0.00018156	141.267	0.862584	389036	-0.57177	0.0715741	1.36584e-15	HIGH	stop_gained	Imputed	95	8	R/*	0.0001037	0.0001939	-	35	-	-	-	0.487659	-	-	HC	rs10910845		-0.65718	0.82103	0.42346	-0.133746	0.0739962	0.0706887	-0.519454	0.0711187	2.79254e-13	2.79062e-17	-0.589062
Urate	POLR3C	rs782273948	1	145833321	G	A	6.10762e-05	47.5216	0.841119	389035	-0.744964	0.12496	2.49747e-09	MODERATE	missense_variant	Imputed	930	247	R/H	1.194e-05	2.641e-05	-	31	-	-	-	0.488785	-	-	-	-		-1.17648	1.31586	0.371282	-0.103242	0.129718	0.426092	-0.700435	0.124166	1.68931e-08	2.77109e-10	-0.733392
Urate	LRP2	rs34355135	2	169173147	C	T	0.00504619	3926.3	0.999539	389036	0.0797061	0.0125881	2.42265e-10	MODERATE	missense_variant	Genotyped	11227	3698	V/M	0.005894	0.007228	0.428	6.686	0.000316	-	0.0630	0.187087	Benign/Likely_benign	Donnai-Barrow_syndrome&not_specified&not_provided	-	rs2075252,rs9287911		0.157285	0.131257	0.230802	0.125844	0.0130698	6.05341e-22	0.0859449	0.0125249	6.7936e-12	2.57028e-09	0.0765587
Urate	COL4A4	rs35138315	2	227052367	G	C	0.000658165	512.079	0.955067	389020	0.243854	0.0355921	7.31644e-12	HIGH	stop_gained	Imputed	3206	969	S/*	6.812e-05	0.0001324	-	36	-	-	-	0.041604	Pathogenic	Chronic_kidney_disease&Alport_syndrome,_autosomal_recessive&not_provided	HC	rs7597336		1.07538	0.358576	0.00270857	-0.0491505	0.0369541	0.183505	0.234759	0.0354126	3.37443e-11	8.87565e-12	0.248249
Urate	DRD5	rs145497708	4	9783034	C	A	0.00362826	2823.05	0.96549	389036	-0.0949994	0.0156815	1.37769e-09	HIGH	stop_gained	Imputed	1401	335	C/*	0.001853	0.002655	-	36	0.000000	-	-	0.309213	-	-	LC	-		-0.00253107	0.162905	0.987604	0.0106523	0.0156962	0.497356	-0.0797542	0.0151482	1.40243e-07	3.08127e-09	-0.0929361
Urate	SLC2A9	rs371746690	4	9826606	G	A	0.000476998	371.137	0.942241	389034	-0.333257	0.0436189	2.1692e-14	LOW	splice_region_variant,intron_variant	Imputed	-	-	-	8.789e-05	0.0001771	-	16.03	-	-	-	-	-	-	-	-		-0.690813	0.424471	0.103638	0.0390227	0.0437381	0.372291	-0.323409	0.0421343	1.64551e-14	6.60693e-13	-0.320456
Urate	SLC2A9	rs145536778	4	9890686	C	T	6.64841e-05	51.7294	0.919768	389036	-0.704009	0.118526	2.85542e-09	MODERATE	missense_variant	Imputed	1207	380	R/Q	1.99e-05	2.641e-05	0.617	27.8	0.000000	0.139469	0.7858	0.601987	-	-	-	rs6825187		-1.11547	1.21024	0.356688	0.0917477	0.118681	0.439485	-0.69542	0.114496	1.24971e-09	7.19118e-12	-0.824241
Urate	SLC2A9	rs753482595	4	9920389	T	C	8.47343e-05	65.9294	0.984206	389036	-1.03859	0.101503	1.42364e-24	MODERATE	missense_variant	Imputed	1066	333	N/S	8.009e-06	1.779e-05	0.479	23.1	0.000000	0.079245	0.4159	0.783880	-	-	-	rs6825187		-1.06644	1.25674	0.396119	-0.156762	0.101635	0.122978	-1.04271	0.0980507	2.06063e-26	6.70811e-26	-1.10827
Urate	SLC2A9	rs145688560	4	9920488	C	T	0.0051321	3993.12	0.999533	389034	-0.319537	0.0129685	4.77529e-134	MODERATE	missense_variant	Genotyped	967	300	R/H	0.003357	0.004448	0.162	1.742	0.000546	0.016517	-0.9245	0.109883	Benign/Likely_benign	Renal_hypouricemia_2&not_provided	-	rs6825187		-0.266885	0.132207	0.0435201	0.00404611	0.0129725	0.755118	-0.115864	0.0125275	2.26986e-20	1.53815e-130	-0.319882
Urate	SLC2A9	rs74651202	4	9920489	G	A	0.000203949	158.687	0.950735	389035	-0.395686	0.0665712	2.78477e-09	MODERATE	missense_variant	Imputed	966	300	R/C	0.0001075	0.0001409	0.210	14.36	0.000546	0.023511	-0.8334	0.428565	Likely_benign	Renal_hypouricemia_2	-	rs6825187		-0.0555536	0.731175	0.939436	0.00294297	0.066658	0.964785	-0.364831	0.0643077	1.40155e-08	4.05042e-11	-0.441229
Urate	SLC2A9	rs149454410	4	9942000	C	T	0.00114824	893.413	0.984341	389036	-0.381756	0.0276047	1.69395e-43	MODERATE	missense_variant	Imputed	795	243	V/I	0.0003182	0.0006156	0.055	0.002	0.928558	0.035568	-0.9793	0.066768	Benign	Renal_hypouricemia_2	-	rs6825187		-0.568655	0.285983	0.0467649	0.0761523	0.0276563	0.00589576	-0.162305	0.0266656	1.15295e-09	6.66807e-42	-0.374671
Urate	SLC2A9	rs1156311365	4	9980707	A	C	2.09921e-05	16.3334	0.944091	389036	-1.20979	0.208188	6.20783e-09	MODERATE	missense_variant	Imputed	634	189	L/R	1.197e-05	2.656e-05	0.689	24.7	0.000318	0.14521	0.3725	0.873508	-	-	-	-		-1.03038	2.30847	0.655345	-0.0895998	0.208459	0.667327	-0.940528	0.20111	2.91541e-06	2.5079e-08	-1.1363
Urate	SLC2A9	rs776127501	4	9985693	G	A	0.000101714	79.1408	0.865876	389036	-0.77179	0.0987876	5.60144e-15	MODERATE	missense_variant	Imputed	579	171	R/C	3.585e-05	4.412e-05	0.883	23.9	0.000000	0.236019	0.9600	0.752521	Uncertain_significance	Renal_hypouricemia_2	-	-		-1.17171	0.956643	0.220643	0.0742924	0.0982066	0.449354	-0.742124	0.0954268	7.43361e-15	1.92442e-21	-0.914241
Urate	SLC2A9	rs863225072	4	10019000	A	C	3.05381e-05	23.7608	0.969612	389035	-1.00334	0.170328	3.84689e-09	MODERATE	missense_variant	Imputed	292	75	L/R	6.466e-06	1.692e-05	0.731	26.4	0.002000	0.543505	0.5356	0.581435	Pathogenic	Renal_hypouricemia_2	-	-		-1.0796	1.67648	0.519597	-0.0110539	0.17055	0.948323	-1.14681	0.164537	3.17103e-12	1.20831e-09	-1.0339
Urate	SLC2A9	-	4	10019004	T	G	3.40006e-05	26.4549	0.912235	389036	-0.971268	0.166416	5.33482e-09	MODERATE	missense_variant	Imputed	288	74	N/H	-	-	0.533	-	0.000255	0.325637	0.1327	0.704378	-	-	-	-		-1.12573	1.85986	0.544994	0.0124724	0.166633	0.940334	-1.08058	0.160757	1.79473e-11	1.26856e-09	-1.10724
Urate	SLC2A9	rs547994251	4	10019069	C	T	2.95905e-05	23.0235	0.951159	389036	-1.14949	0.174697	4.7076e-11	HIGH	stop_gained	Imputed	223	52	W/*	2.585e-05	1.691e-05	-	37	0.289735	-	-	0.136687	-	-	LC	-		-1.12601	1.75466	0.52105	-0.010883	0.174925	0.950391	-1.31621	0.168759	6.223e-15	1.3556e-10	-1.17097
Urate	WDR1	rs34193855	4	10077753	C	T	0.00982598	7645.32	0.999454	389036	-0.304085	0.00940201	1.76604e-229	LOW	splice_region_variant,synonymous_variant	Genotyped	1702	523	S	0.00604	0.008459	-	20.1	-	-	-	-	-	-	-	rs3775932,rs62286563		-0.391917	0.0965349	4.91032e-05	0.00749769	0.00940346	0.425258	-0.200784	0.00908209	2.66073e-108	2.76694e-223	-0.305018
Urate	WDR1	rs41268387	4	10087915	T	C	0.00643455	5006.54	0.999462	389036	-0.102531	0.0115881	8.91456e-19	MODERATE	missense_variant	Genotyped	876	248	H/R	0.00789	0.006584	0.067	19.01	0.000190	-	-1.0858	0.666365	-	-	-	rs3775932,rs62286563		-0.0973491	0.119337	0.414643	-0.000563696	0.0116009	0.961245	-0.0874856	0.0111941	5.48151e-15	1.72465e-19	-0.106662
Urate	WDR1	rs182603736	4	10097757	G	A	0.00175398	1364.72	0.998746	389036	-0.229071	0.0221368	4.27268e-25	MODERATE	missense_variant	Genotyped	645	171	A/V	0.0009847	0.001498	0.132	14.40	0.001625	0.007475	-1.0011	0.675616	-	-	-	rs3775932,rs62286563		-0.650107	0.227131	0.00420639	0.0478667	0.0221495	0.0306895	-0.0624782	0.0213838	0.00348065	8.09282e-25	-0.231183
Urate	WDR1	rs200525851	4	10103943	A	G	0.00437903	3407.2	0.999807	389036	-0.0823144	0.0140392	4.54088e-09	MODERATE	missense_variant	Genotyped	315	61	V/A	0.003828	0.004538	0.371	22.5	0.000000	-	-0.6070	0.815824	Benign	not_provided	-	rs3775932,rs62286563		-0.19723	0.144529	0.172368	-0.00526315	0.0140595	0.708146	-0.0718464	0.0135618	1.17274e-07	5.28896e-09	-0.0831978
Urate	ZNF518B	rs140550247	4	10445083	C	T	0.00119953	933.321	0.989945	389036	-0.287186	0.0268665	1.1413e-26	MODERATE	missense_variant	Genotyped	1751	416	V/I	0.0003581	0.0007037	0.004	3.715	0.065954	0.004171	-0.9184	0.049233	-	-	-	rs10017305,rs73224492		-0.405679	0.280665	0.14834	0.0256025	0.0268874	0.34099	-0.092516	0.025953	0.000364192	2.71769e-27	-0.292258
Urate	ZNF518B	rs199541568	4	10445703	G	A	0.000189116	147.145	0.994269	389034	-0.411296	0.0676191	1.18291e-09	MODERATE	missense_variant	Genotyped	1131	209	T/M	0.000366	0.0004047	0.071	22.8	0.015648	0.015616	-1.0773	0.053381	-	-	-	rs10017305,rs73224492		-1.09396	0.64796	0.0913503	0.00828734	0.0674768	0.902251	-0.286033	0.0653195	1.19239e-05	5.25085e-10	-0.418025
Urate	ZNF518B	rs10007352	4	10446055	C	T	0.00150163	1168.38	0.998426	389036	-0.202641	0.0239746	2.85627e-17	MODERATE	missense_variant	Genotyped	779	92	G/S	0.0444	0.003079	0.075	2.548	0.561517	-	-1.0040	0.039519	-	-	-	rs10017305,rs73224492		-0.151109	0.246418	0.539729	-0.0052018	0.0239854	0.828307	-0.133104	0.0231594	9.06692e-09	3.13762e-18	-0.212807
Urate	CLNK	rs199925446	4	10501311	C	T	0.000762749	593.471	0.99315	389034	-0.287011	0.0336983	1.63644e-17	MODERATE	missense_variant	Imputed	1228	362	R/H	0.0003343	0.0005664	0.836	27.7	0.000001	0.143622	0.7475	0.875050	-	-	-	-		-0.555801	0.350545	0.112844	0.0784266	0.0337709	0.0202162	-0.0720845	0.0325519	0.0267979	1.17139e-18	-0.299089
Urate	ABCG2	rs34783571	4	88092344	C	T	0.00488646	3802.02	0.999657	389036	0.11093	0.0133069	7.66655e-17	MODERATE	missense_variant	Genotyped	2650	620	D/N	0.005204	0.004944	0.246	20.2	0.018906	-	-0.3016	0.746110	-	-	-	rs1481012		0.412322	0.136961	0.00260813	-0.0251285	0.0133311	0.0594361	0.11446	0.0128543	5.36414e-19	2.6333e-17	0.114855
Urate	ABCG2	rs45605536	4	88097518	C	T	0.0017873	1390.64	0.997748	389035	0.152051	0.0219689	4.47816e-12	MODERATE	missense_variant	Genotyped	2374	528	A/T	0.001524	0.00177	0.262	22.5	0.000040	0.027323	-0.5306	0.403833	-	-	-	rs1481012		0.799455	0.226826	0.000424229	-0.0184921	0.0219818	0.40021	0.143637	0.0212217	1.30197e-11	2.24802e-12	0.157234
Urate	TMEM174	rs540236234	5	73173658	T	A	8.51226e-05	66.2313	0.943758	389035	-0.653141	0.0996416	5.56801e-11	MODERATE	missense_variant	Imputed	466	139	Y/N	7.959e-06	1.761e-05	0.647	24.8	0.000004	0.02707	-0.4713	0.764636	-	-	-	rs10942549		-0.171805	0.970033	0.85942	-0.159799	0.102874	0.120338	-0.680097	0.0991169	6.81083e-12	4.97153e-10	-0.620934
Urate	PTK7	rs192759295	6	43076969	C	A	0.00568969	4426.98	0.992361	389035	0.0701901	0.0119667	4.47909e-09	MODERATE	missense_variant	Imputed	156	29	P/H	0.003331	0.005628	0.109	8.688	-	-	-0.9908	0.040590	-	-	-	-		-0.0301167	0.127868	0.813797	-0.004561	0.0124196	0.713439	0.0543322	0.0118786	4.78564e-06	7.15913e-09	0.0701753
Urate	SYT7	rs747186203	11	61546076	C	T	0.00049701	386.679	0.991812	389005	-0.607378	0.0403772	3.86011e-51	MODERATE	missense_variant	Imputed	401	132	R/Q	0.0001517	0.0003682	0.114	19.94	-	0.15046	-1.0354	0.130306	-	-	-	-		-0.333513	0.425367	0.433006	0.0371326	0.0417836	0.374171	-0.578172	0.0400772	3.52858e-47	7.02749e-50	-0.599935
Urate	AHNAK	rs768214068	11	62522252	G	GTCTGGGCCATGAACATCCACA	0.000233958	182.019	0.89196	389000	-0.48633	0.0620365	4.52689e-15	MODERATE	inframe_insertion	Imputed	12411	4055	D/DVDVHGPD	7.953e-05	0.0001407	-	-	-	-	-	-	-	-	-	-		0.0945625	0.651758	0.884641	-0.0539996	0.0644797	0.402331	-0.482021	0.0615767	4.95793e-15	6.90939e-09	-0.383212
Urate	B3GAT3	rs1418548464	11	62621898	A	G	3.69642e-05	28.7608	0.697175	389036	-1.26884	0.176477	6.48634e-13	MODERATE	missense_variant	Imputed	89	17	I/T	-	-	0.215	22.9	0.743641	0.102372	-0.9420	0.609247	-	-	-	-		-0.642344	1.53782	0.676167	0.10227	0.178311	0.566273	-1.2613	0.175166	5.99653e-13	9.86279e-11	-0.981196
Urate	UBXN1	rs1285212618	11	62677821	C	T	3.73875e-05	29.0902	0.996399	389036	-1.10493	0.146782	5.16416e-14	MODERATE	missense_variant	Imputed	626	165	R/K	1.193e-05	2.637e-05	0.067	-	0.000013	0.002548	-1.1025	0.347673	-	-	-	-	11:65593608:C:T (0.706)	-1.03026	1.73534	0.55272	0.15979	0.152092	0.293436	-1.13538	0.145691	6.53732e-15	1.12073e-14	-1.13052
Urate	STX5	rs765405206	11	62827201	T	C	1.68693e-05	13.1255	0.957083	389035	-1.31191	0.222963	4.00535e-09	MODERATE	missense_variant	Imputed	494	126	D/G	7.954e-06	8.792e-06	0.466	27.5	0.000000	0.058453	-0.7866	0.878625	-	-	-	-		-1.1007	2.02466	0.586686	-0.193316	0.23103	0.402729	-1.32226	0.221304	2.30335e-09	4.55365e-05	-1.07114
Urate	SLC22A11	rs141159367	11	64556004	C	T	0.00394027	3065.81	0.999547	389036	0.152141	0.0142903	1.81009e-26	MODERATE	missense_variant	Genotyped	64	2	A/V	0.00154	0.002577	0.172	15.72	0.000009	0.073662	-0.5453	0.096247	-	-	-	rs71456318,rs2022051		0.498077	0.154382	0.00125421	-0.0250517	0.0148072	0.0906734	0.0856008	0.0141838	1.58836e-09	4.88765e-25	0.149931
Urate	SLC22A11	rs35008345	11	64556141	C	T	0.00505301	3931.61	0.99951	389036	0.111419	0.0126614	1.3693e-18	HIGH	stop_gained	Genotyped	201	48	R/*	0.002883	0.003921	-	35	0.014288	-	-	0.169521	-	-	LC	rs71456318,rs2022051		0.439384	0.134163	0.0010566	-0.0335998	0.0131178	0.0104251	0.0487597	0.0125671	0.000104477	1.74502e-17	0.109425
Urate	SLC22A11	rs75933978	11	64565307	G	T	0.00403195	3137.12	0.999323	389032	-0.132218	0.0141667	1.02873e-20	MODERATE	missense_variant	Genotyped	1087	343	R/L	0.002296	0.003876	0.188	19.35	0.000000	0.053917	-0.7969	0.076758	-	-	-	rs71456318,rs2022051	11:64730141:G:C (0.827)	-0.2065	0.155331	0.183708	-0.0162019	0.0146745	0.269557	-0.105289	0.0140615	7.00648e-14	7.91772e-19	-0.127807
Urate	SLC22A12	rs1372078992	11	64591597	G	A	0.000200415	155.937	0.931918	389036	-1.02904	0.0655722	1.68074e-55	MODERATE	missense_variant	Imputed	378	14	G/D	1.998e-05	4.422e-05	0.714	25.7	0.000000	0.458588	0.5420	0.858621	-	-	-	rs71456318,rs2022051		-0.578335	0.651061	0.374381	-0.169655	0.0674637	0.0119113	-1.0407	0.0650841	1.49865e-57	2.20902e-58	-1.03689
Urate	SLC22A12	COSV60571026	11	64591600	G	C	4.17625e-05	32.4941	0.980331	389035	-0.921674	0.140017	4.62275e-11	MODERATE	missense_variant	Imputed	381	15	R/T	-	-	0.302	-	0.000119	0.111978	-0.7810	0.535311	-	-	-	rs71456318,rs2022051		-1.06168	1.39555	0.446803	-0.15081	0.145083	0.298583	-0.892153	0.138977	1.36779e-10	2.58226e-11	-0.95956
Urate	SLC22A12	rs72559738	11	64591607	G	C	7.69879e-05	59.902	0.876587	389035	-1.16318	0.109056	1.46859e-26	MODERATE	missense_variant	Imputed	388	17	Q/H	5.587e-05	7.947e-05	0.669	24.8	0.000002	0.470041	-0.2402	0.396638	-	-	-	rs71456318,rs2022051		-1.22807	1.02703	0.231793	-0.0924291	0.113001	0.413387	-1.18527	0.108247	6.66653e-28	5.87489e-39	-1.35111
Urate	SLC22A12	rs1228564804	11	64591673	C	A	8.52787e-06	6.6353	0.717209	389036	-2.37042	0.36223	5.99101e-11	MODERATE	missense_variant	Imputed	454	39	N/K	-	-	0.445	22.7	0.000000	0.148432	-0.6984	0.272468	-	-	-	rs71456318,rs2022051		-1.7072	3.68762	0.643395	0.596665	0.365777	0.102843	-2.35702	0.359542	5.54115e-11	1.29241e-12	-1.7682
Urate	SLC22A12	rs747513544	11	64591686	G	A	5.00533e-05	38.9451	0.905264	389036	-1.13348	0.133102	1.65386e-17	MODERATE	missense_variant	Imputed	467	44	V/M	1.206e-05	1.775e-05	0.307	17.09	0.000190	0.083259	-0.7028	0.056852	-	-	-	rs71456318,rs2022051		-0.272728	1.54695	0.860058	0.00229477	0.137918	0.986725	-1.09806	0.132112	9.44496e-17	2.67178e-20	-1.22989
Urate	SLC22A12	rs141570522	11	64591780	T	C	0.000463272	360.459	0.976962	389036	-1.27867	0.0421342	2.71644e-202	MODERATE	missense_variant	Imputed	561	75	I/T	0.0001483	0.0003096	0.180	17.06	0.234359	0.017615	-1.0635	0.053359	Uncertain_significance	Familial_renal_hypouricemia	-	rs71456318,rs2022051		-1.07877	0.458235	0.0185635	0.075619	0.0434744	0.0819653	-1.23595	0.0418217	6.05341e-192	5.04661e-205	-1.3009
Urate	SLC22A12	rs144328876	11	64591830	C	T	0.000440022	342.369	0.906273	389036	-1.13608	0.0448829	2.34963e-141	MODERATE	missense_variant	Imputed	611	92	R/C	0.0001977	0.0003563	0.106	21.9	0.627391	0.059831	-1.0493	0.146745	Uncertain_significance	Familial_renal_hypouricemia	-	rs71456318,rs2022051		-0.842308	0.467659	0.0716853	0.019192	0.0464656	0.679579	-1.10173	0.0445498	5.04661e-135	3.69828e-153	-1.13737
Urate	SLC22A12	rs758636962	11	64591831	G	T	3.5926e-05	27.9529	0.915552	389035	-1.18323	0.156213	3.60579e-14	MODERATE	missense_variant	Imputed	612	92	R/L	-	-	0.024	11.49	0.627391	0.013879	-1.0017	0.052030	-	-	-	rs71456318,rs2022051		-1.24235	1.18009	0.292452	-0.175516	0.161865	0.278215	-1.24646	0.155051	9.05524e-16	7.8001e-17	-1.31371
Urate	SLC22A12	rs1233260388	11	64592784	C	G	2.16426e-05	16.8392	0.76083	389030	-1.28307	0.220771	6.18201e-09	MODERATE	missense_variant	Imputed	745	136	N/K	-	-	0.547	22.5	0.000001	0.206042	-0.3861	0.288504	-	-	-	rs71456318,rs2022051		-1.11959	2.42793	0.644706	0.0924879	0.228758	0.685989	-1.28025	0.219132	5.14612e-09	1.09398e-10	-1.41054
Urate	SLC22A12	rs149722479	11	64592788	G	C	9.28856e-05	72.2706	0.975481	389030	-1.42138	0.0941226	1.58599e-51	MODERATE	missense_variant	Imputed	749	138	V/L	9.551e-05	0.0001494	0.567	24.7	0.000000	0.294759	0.5076	0.765073	-	-	-	rs71456318,rs2022051	11:65584987:T:C (0.511)	-1.0472	1.18424	0.376543	0.0670988	0.0975278	0.491455	-1.48395	0.0934245	8.18842e-57	1.95839e-53	-1.43939
Urate	SLC22A12	rs148915713	11	64592807	T	C	0.000306074	238.145	0.921888	389032	-1.33562	0.0533489	2.51189e-138	MODERATE	missense_variant	Imputed	768	144	L/P	9.946e-05	0.0001934	0.869	24.7	0.000005	0.438439	0.1665	0.754813	-	-	-	rs71456318,rs2022051	11:65641134:T:TGCCCAC (0.494)	-1.09708	0.535981	0.0406705	0.0536468	0.0551537	0.330714	-1.28862	0.0529525	8.27942e-131	1.00462e-140	-1.30707
Urate	SLC22A12	rs748654094	11	64593655	C	T	0.00012005	93.4075	0.904875	389036	-0.643955	0.085982	6.91831e-14	MODERATE	missense_variant	Imputed	1019	228	R/W	1.991e-05	4.405e-05	0.044	14.44	0.919174	0.036512	-0.9212	0.177186	Uncertain_significance	Familial_renal_hypouricemia	-	rs71456318,rs2022051		-1.09746	0.87258	0.208492	-0.223415	0.0890926	0.0121529	-0.596303	0.0853427	2.80479e-12	1.64021e-14	-0.627494
Urate	SLC22A12	rs545057478	11	64593739	C	T	9.29396e-06	7.23137	0.966084	389036	-2.23274	0.298968	8.13205e-14	MODERATE	missense_variant	Imputed	1103	256	R/W	7.182e-05	1.762e-05	0.366	24.8	0.000006	0.370521	-0.1615	0.482440	-	-	-	rs71456318,rs2022051		-1.06538	3.30485	0.747173	0.577208	0.309784	0.0624252	-2.16654	0.296748	2.85759e-13	4.52376e-16	-2.02451
Urate	SLC22A12	rs150255373	11	64598826	C	T	0.000898707	699.259	0.960202	389036	-0.872993	0.0305318	8.22243e-180	MODERATE	missense_variant	Imputed	1310	325	R/W	0.0003939	0.0006152	0.244	22.5	0.646997	0.33339	-0.6324	0.077655	-	-	-	rs71456318,rs2022051		-0.678788	0.318293	0.0329587	-0.0590336	0.0316128	0.0618472	-0.904001	0.0303043	1.55597e-195	1.88799e-178	-0.868857
Urate	SLC22A12	rs953583254	11	64598893	G	A	2.74031e-05	21.3215	0.757844	389035	-1.31189	0.196583	2.49862e-11	MODERATE	missense_variant	Imputed	1377	347	R/H	1.205e-05	1.785e-05	0.322	23.3	0.000004	0.161366	0.3258	0.181119	-	-	-	rs71456318,rs2022051		-1.20754	3.2781	0.7126	0.433343	0.203695	0.0333864	-1.30064	0.195125	2.63451e-11	1.46757e-11	-1.25401
Urate	SLC22A12	rs201322494	11	64599680	G	A	0.000394623	307.04	0.923731	389029	-0.905033	0.0469407	7.85416e-83	MODERATE	missense_variant	Imputed	1412	359	A/T	0.0002207	0.0003401	0.175	22.4	0.000302	0.072344	-0.6194	0.164064	Uncertain_significance	Familial_renal_hypouricemia	-	rs71456318,rs2022051		-0.425727	0.477059	0.372178	0.0194706	0.0485535	0.68841	-0.878579	0.046592	2.58167e-79	5.02458e-89	-0.91669
Urate	SLC22A12	rs146388519	11	64599767	G	A	0.000245348	190.898	0.948464	389036	-0.912388	0.0587424	2.10669e-54	MODERATE	missense_variant	Imputed	1499	388	V/M	0.0001517	0.0002214	0.240	22.1	0.001913	0.113922	-0.5810	0.143355	-	-	-	rs71456318,rs2022051		-1.08927	0.60526	0.0719118	0.0356589	0.0607005	0.556896	-0.873288	0.0583059	1.02683e-50	1.5332e-54	-0.898945
Urate	SLC22A12	rs139140123	11	64599890	G	A	5.86973e-05	45.6706	0.928082	389035	-1.12405	0.121382	2.03657e-20	MODERATE	missense_variant,splice_region_variant	Imputed	1622	429	E/K	4.537e-05	5.585e-05	0.208	25.4	0.000067	0.102433	-0.6955	0.596944	-	-	-	rs71456318,rs2022051		-1.07873	1.29382	0.404419	-0.112418	0.125774	0.371425	-1.1513	0.120481	1.22603e-21	1.1722e-22	-1.09183
Urate	SLC22A12	rs145200251	11	64600381	C	T	6.30939e-05	49.0902	0.984387	389025	-1.05803	0.113681	1.31553e-20	MODERATE	missense_variant	Imputed	1637	434	R/C	0.0001362	0.0002614	0.300	13.86	0.000003	0.141276	-0.7249	0.203381	-	-	-	rs71456318,rs2022051		1.57527	1.61294	0.328746	0.10783	0.117794	0.359978	-1.11009	0.112837	7.72325e-23	3.88508e-22	-1.06766
Urate	SLC22A12	rs147647315	11	64600382	G	A	0.000217711	169.392	0.972606	389029	-0.76262	0.06159	3.26287e-35	MODERATE	missense_variant	Genotyped	1638	434	R/H	0.001566	0.0002702	0.284	19.75	0.000003	-	-0.0288	0.288060	Conflicting_interpretations_of_pathogenicity	Familial_renal_hypouricemia&not_provided	-	rs71456318,rs2022051		-0.569796	0.667669	0.393431	0.00252499	0.0638182	0.96844	-0.784057	0.0611321	1.17842e-37	2.50669e-35	-0.768315
Urate	SLC22A12	rs774595470	11	64600411	G	A	3.37441e-05	26.2549	0.876719	389030	-1.4115	0.164711	1.03872e-17	MODERATE	missense_variant	Imputed	1667	444	G/R	6.268e-05	1.843e-05	0.369	9.174	0.018632	0.041493	-0.6479	0.064851	-	-	-	rs71456318,rs2022051		-1.13109	2.31873	0.625687	0.0632441	0.17067	0.710963	-1.42817	0.163487	2.42159e-18	1.03944e-18	-1.42063
Urate	SLC22A12	rs572933684	11	64600421	C	T	3.95251e-05	30.753	0.777409	389031	-1.32266	0.161618	2.74789e-16	MODERATE	missense_variant	Imputed	1677	447	A/V	0.0001128	0.0002393	0.101	10.55	0.280883	0.107966	-0.7790	0.102697	-	-	-	rs71456318,rs2022051		-0.770616	2.45313	0.753418	0.184287	0.167457	0.271113	-1.36166	0.160418	2.09894e-17	2.90402e-22	-1.24065
Urate	SLC22A12	rs201423508	11	64600430	C	T	0.000170847	132.925	0.925429	389019	-1.05495	0.0712597	1.37436e-49	MODERATE	missense_variant	Imputed	1686	450	T/I	0.0001375	0.000239	0.334	19.57	0.000748	0.125301	-0.2233	0.119975	-	-	-	rs71456318,rs2022051		-1.19909	0.72247	0.096975	0.142839	0.0729534	0.0502354	-1.10589	0.0707301	4.18215e-55	6.99681e-55	-1.08279
Urate	SLC22A12	rs200104135	11	64600740	C	T	6.16072e-05	47.9334	0.891894	389024	-1.1175	0.120864	2.33346e-20	MODERATE	missense_variant	Imputed	1737	467	T/M	0.001181	0.0002704	0.367	22.8	0.037096	0.256692	-0.4788	0.198968	Uncertain_significance	Familial_renal_hypouricemia	-	rs71456318,rs2022051		-0.922743	1.36089	0.497745	-0.0403713	0.125237	0.74718	-1.08278	0.119967	1.78608e-19	1.93642e-20	-1.12683
Urate	SLC22A12	rs148862453	11	64600767	C	A	0.000129051	100.408	0.967373	389024	-1.3575	0.0801903	2.77396e-64	MODERATE	missense_variant	Imputed	1764	476	A/D	4.102e-05	7.137e-05	0.312	22.9	0.000071	0.132151	0.1047	0.326430	Uncertain_significance	Familial_renal_hypouricemia	-	rs71456318,rs2022051		-1.00961	0.898816	0.261327	0.0520526	0.0830911	0.531018	-1.4014	0.0795956	2.19584e-69	6.73907e-63	-1.36085
Urate	SLC22A12	-	11	64600773	G	A	1.16733e-05	9.08239	0.895363	389024	-1.64069	0.277093	3.1986e-09	MODERATE	missense_variant	Imputed	1770	478	G/E	-	-	0.326	-	0.460871	0.097359	-0.4206	0.188226	-	-	-	rs71456318,rs2022051		-1.07095	3.10928	0.730518	-0.34856	0.272207	0.200371	-1.64651	0.275039	2.14452e-09	3.08148e-10	-1.49567
Urate	SLC22A12	rs763684449	11	64600799	C	T	7.56846e-05	58.8863	0.942526	389024	-0.629405	0.106092	2.98106e-09	MODERATE	missense_variant	Imputed	1796	487	R/W	9.389e-05	8.858e-05	0.179	23.7	0.007138	0.132347	-0.5757	0.435557	-	-	-	rs71456318,rs2022051		-1.10777	0.985954	0.261204	-0.071234	0.10993	0.516989	-0.58302	0.105303	3.08447e-08	3.3358e-10	-0.650243
Urate	RASGRP2	rs140514685	11	64730141	G	C	0.00371196	2888.17	0.998514	389036	-0.114521	0.0147293	7.54397e-15	MODERATE	missense_variant	Genotyped	1719	489	S/C	0.002155	0.003556	0.179	24.0	0.000000	0.015282	-0.8076	0.811535	Likely_benign	not_specified	-	-	11:64565307:G:T (0.827)	-0.0248222	0.163497	0.879328	-0.0251972	0.0152516	0.0985122	-0.0859743	0.01462	4.08762e-09	4.18215e-13	-0.108646
Urate	RASGRP2	rs181901181	11	64740941	C	A	0.00116607	907.284	0.97768	389035	-0.603881	0.026572	2.46604e-114	LOW	splice_region_variant,intron_variant	Imputed	-	-	-	0.0004177	0.000695	-	14.29	-	-	-	-	-	-	-	-	11:64598826:C:T (0.761)	-0.520362	0.283697	0.0666224	-0.0306426	0.0274945	0.265064	-0.611228	0.0263743	8.10961e-119	1.04954e-114	-0.607015
Urate	PYGM	rs116987552	11	64759751	G	A	0.00423599	3295.91	0.999555	389036	0.123391	0.0138131	4.14954e-19	HIGH	stop_gained	Genotyped	224	50	R/*	0.001452	0.002453	-	34	0.000096	-	-	0.183885	Pathogenic	Glycogen_storage_disease,_type_V&Inborn_genetic_diseases&not_provided	HC	-		0.288209	0.144243	0.0457078	0.0429739	0.0143148	0.00268164	0.0954611	0.0137103	3.33811e-12	8.72971e-19	0.124033
Urate	SF1	-	11	64768158	G	A	3.1289e-05	24.3451	0.618089	389036	-1.5726	0.203719	1.16842e-14	MODERATE	missense_variant	Imputed	1468	464	P/L	-	-	0.065	-	0.270712	0.007014	-1.0755	0.340212	-	-	-	-		1.01936	2.75102	0.710983	-0.0117547	0.21109	0.955592	-1.54086	0.202204	2.53046e-14	2.1747e-11	-1.12473
Urate	CAPN1	rs199993600	11	65185977	G	A	0.000250493	194.902	0.9713	389036	-0.696148	0.0574479	8.48985e-34	MODERATE	missense_variant	Imputed	757	173	G/R	0.0004463	0.0002981	0.420	29.1	0.000000	0.049017	-0.7110	0.958651	-	-	-	-	11:64600767:C:A (0.7)	-0.708694	0.603148	0.239998	0.0633629	0.0595262	0.287122	-0.726623	0.0570212	3.40879e-37	1.92664e-33	-0.687351
Urate	LTBP3	rs749595547	11	65541267	CCTT	C	0.000222773	173.333	0.871559	389035	-0.495814	0.0643164	1.26824e-14	MODERATE	inframe_deletion	Imputed	3458-3461	917-918	KE/E	0.0002236	0.0002201	-	-	-	-	-	-	-	-	-	-		0.757507	0.63893	0.235785	0.0394061	0.0664236	0.55301	-0.484855	0.0638376	3.07468e-14	6.23161e-14	-0.4459
Urate	EHBP1L1	rs201744720	11	65584987	T	C	0.000227284	176.843	0.901064	389036	-0.465485	0.0626188	1.05657e-13	MODERATE	missense_variant	Imputed	3579	1110	V/A	0.0001339	0.0003119	0.872	27.3	0.001770	0.90783	0.9830	0.703227	-	-	-	-	11:64592788:G:C (0.511)	0.616524	0.665804	0.354454	0.0200067	0.0648843	0.75782	-0.506897	0.0621531	3.47456e-16	1.66303e-14	-0.469552
Urate	KCNK7	rs142876130	11	65593608	C	T	3.24483e-05	25.247	0.990367	389035	-1.46288	0.158035	2.10863e-20	MODERATE	missense_variant	Imputed	614	196	D/N	2.567e-05	4.736e-05	0.012	6.536	0.031230	0.008555	-1.0627	0.216179	-	-	-	-	11:62677821:C:T (0.706)	-1.05014	2.0089	0.601153	0.361377	0.163752	0.0273244	-1.54857	0.15686	5.48782e-23	3.5416e-18	-1.31843
Urate	MAP3K11	rs199769348	11	65599561	G	A	0.000808141	628.781	0.959377	389029	-0.572593	0.0322133	1.10281e-70	MODERATE	missense_variant	Imputed	2504	680	T/M	0.0004647	0.0005955	0.067	10.40	0.053392	0.086438	-0.9025	0.073818	-	-	-	-		-0.494001	0.338152	0.144048	-0.038529	0.0333788	0.248378	-0.603033	0.0319737	2.41824e-79	4.37119e-66	-0.550376
Urate	SIPA1	rs754742301	11	65641134	T	TGCCCAC	6.7165e-05	52.2588	0.958786	389033	-1.31571	0.111649	4.69894e-32	MODERATE	inframe_insertion	Imputed	509	71	R/RAH	2.123e-05	1.868e-05	-	-	-	-	-	-	-	-	-	rs10896028	11:66493064:C:T (0.864)	-1.12224	1.04697	0.283768	0.00239253	0.115688	0.9835	-1.26375	0.110818	4.00313e-30	4.55722e-30	-1.30973
Urate	CD248	rs138390105	11	66315443	G	C	0.00158916	1236.44	0.997817	389024	-0.138822	0.0225333	7.24019e-10	MODERATE	missense_variant	Genotyped	1602	529	Q/E	0.001028	0.001296	0.270	20.7	0.416703	0.067634	-0.2666	0.721614	-	-	-	-		-0.214888	0.247308	0.384897	0.011149	0.0233297	0.632728	-0.122957	0.0223659	3.85203e-08	6.21871e-11	-0.150178
Urate	DPP3	rs199782357	11	66493064	C	T	9.61855e-05	74.8392	0.972731	389036	-0.988988	0.0926307	1.30858e-26	LOW	splice_region_variant,intron_variant	Imputed	-	-	-	1.993e-05	3.526e-05	-	8.769	-	-	-	-	-	-	-	-	11:65641134:T:TGCCCAC (0.864)	-0.321401	0.888497	0.71755	-0.0261056	0.095981	0.785632	-0.947563	0.0919403	6.60085e-25	3.74714e-24	-0.94174
Urate	GRK2	rs148084953	11	67283222	G	C	3.43988e-05	26.7647	0.851303	389036	-1.53044	0.165554	2.36701e-20	MODERATE	missense_variant	Imputed	1549	441	G/A	1.594e-05	1.765e-05	0.315	24.9	0.000016	0.014432	-0.9201	0.916599	-	-	-	-		-1.03741	1.84651	0.574237	0.0050466	0.171544	0.976531	-1.59279	0.164325	3.23147e-22	1.47775e-15	-1.28359
Urate	NDUFV1	rs747815575	11	67611475	A	G	0.000115392	89.7768	0.993704	389008	-0.592291	0.0836771	1.45949e-12	MODERATE	missense_variant	Imputed	2023	329	K/R	2.391e-05	5.286e-05	0.116	25.1	0.000022	0.032648	-0.7314	0.799611	-	-	-	-		-0.163657	0.847746	0.84692	-0.144572	0.0867045	0.0954311	-0.600191	0.0830556	4.96021e-13	1.56675e-12	-0.607895
Urate	NFAT5	rs145602190	16	69693577	A	G	0.00638841	4970.64	0.999772	389036	-0.0668312	0.0112133	2.52249e-09	MODERATE	missense_variant	Genotyped	4088	1251	Q/R	0.003537	0.006117	0.245	25.5	0.000000	0.015429	-0.5841	0.606799	Benign	Immunodeficiency	-	rs113441031		-0.245441	0.119602	0.040155	0.0385458	0.0116519	0.000939269	-0.0618158	0.0111497	2.954e-08	7.86285e-08	-0.0612401
Urate	PRPSAP1	rs771394950	17	76311701	CTAGTCACACAGTGATGGA	C	0.000440319	342.592	0.986139	389027	0.256618	0.042852	2.11831e-09	HIGH	splice_acceptor_variant,intron_variant	Imputed	-	-	-	0.00018	0.0003539	-	-	-	-	-	-	-	-	HC	-		0.401881	0.460775	0.383108	0.0688353	0.0445879	0.122634	0.255554	0.0426257	2.03119e-09	2.28486e-09	0.2589
Urate	ALDH16A1	rs150414818	19	49465749	C	G	0.000979979	762.475	0.933432	389026	0.474518	0.0294431	1.95524e-58	MODERATE	missense_variant	Imputed	1687	527	P/R	0.002076	0.001871	0.152	21.6	0.443512	0.006599	-0.9279	0.106043	-	-	-	-		2.91926	0.307619	2.31313e-21	-0.0774866	0.030596	0.011323	0.462662	0.0292883	3.27115e-56	3.38454e-67	0.490346

## Sheet: Supplementary Data 1e
Supplementary Data 1e: Filtered Exome-wide association results for Urate
Phenotype	Gene_Symbol	Variant_ID	Chr	Pos_b38	Ref_Allele	Effect_Allele	Freq_Effect_Allele	MAC	Info	N	Beta	SE	Pval	Impact	Consequence	Genotyped	cDNA_position	Protein_position	Amino_acids	gnomAD_AF	gnomAD_NFE_AF	REVEL	CADD_PHRED	LRT	M.CAP	MetaSVM	FathMM.XF_Coding	clinvar_Clnsig	clinvar_Trait	Loftee_LoF	CKDGen_Known	LD	CKD_beta	CKD_SE	CKD_pval	egfr_creat_int_beta	egfr_creat_int_SE	egfr_creat_int_pval	egfr_cys_int_beta	egfr_cys_int_SE	egfr_cys_int_pval	sequenced_pval	sequenced_beta
Urea	RBM47	rs35529250	4	40426074	C	T	0.00613731	4777.8	0.999446	389242	0.112243	0.0135272	1.06243e-16	MODERATE	missense_variant	Genotyped	2320	538	G/R	0.003684	0.006535	0.307	24.9	0.020776	0.043432	-0.9592	0.853904	-	-	-	rs166775,rs278941,rs35529250		0.0419792	0.0755374	0.578388	-0.0762388	0.0118806	1.3889e-10	-0.0762388	0.0118806	1.3889e-10	2.073e-17	0.117419
Urea	SLC34A3	rs199690076	9	137233223	C	T	0.00100922	785.662	0.882853	389242	0.237064	0.0354247	2.20039e-11	MODERATE	missense_variant	Imputed	799	192	S/L	0.0004362	0.0009616	0.646	22.8	0.000148	0.371554	-0.2920	0.121910	Pathogenic	Autosomal_recessive_hypophosphatemic_bone_disease&not_provided	-	rs28490558		0.534234	0.198592	0.00714266	-0.327822	0.0310879	5.35673e-26	-0.327822	0.0310879	5.35673e-26	2.07014e-13	0.258634
Urea	CLDN10	-	13	95577994	GAT	G	4.11205e-05	32.0079	0.929385	389196	0.99799	0.170864	5.19398e-09	HIGH	frameshift_variant	Imputed	701-703	223	D/X	-	-	-	-	-	-	-	-	-	-	LC	-		0.265301	0.839339	0.75194	-0.748073	0.149836	5.95648e-07	-0.748073	0.149836	5.95648e-07	1.03005e-08	1.00792
Urea	SLC12A1	rs34819316	15	48208066	G	A	0.00548587	4270.66	0.996787	389242	0.0839935	0.0143188	4.46581e-09	MODERATE	missense_variant	Genotyped	705	116	R/H	0.003461	0.005136	0.852	25.6	0.000000	0.180705	0.8835	0.929335	Conflicting_interpretations_of_pathogenicity	Bartter_syndrome,_type_1,_antenatal&not_provided	-	-		0.0347558	0.0805176	0.665992	-0.0427961	0.0125838	0.000671645	-0.0427961	0.0125838	0.000671645	2.93177e-10	0.0917795

## Sheet: Supplementary Data 2
Supplementary Data 2: Additional evidence for gene associated with kidney function
Gene Symbol	Kidney disease risk	ExWAS *1	Gene burden *1	Tissue / cell type expression *2	Known GWAS locus *3	Monogenic disease (MIM number)	Mouse with kidney phenotype	Literature support for role in kidney disease (PubMed) *4
ACSM2A	down		x	PT	rs77924615		no	ACSM2A encodes a part of a mitochondrial acyl-coenzyme A synthetase specific to medium chain fatty acids. The kidney-specific expression in proximal tubular cells occurs together with their maturation. ACSM2A might be a novel marker of proximal tubular injury (PMID: 32830538).
ALDOB	down	x	x	PT			no	Aldolase B deficiency leads to hereditary fructose intolerance and is associated with higher eGFR (PMID: 32426234); yet, the mechanisms of this association are unknown. Furthermore, downregulation of ALDOB was associated with growth of clear cell renal cell carcinoma (PMID: 30760861).
ARHGEF16	down		x	EP; PE			yes	ARHGEF16 is a candidate tumor suppressor gene (PMID 30305138). Knock-out mice show enlarged kidneys and abnormal kidney morphology.
CCNP	down	x			rs59343080		no	While there exists an association with bladder cancer (PMID: 33613629), overall little is known about the atypical Cyclin P encoded by CCNP.
CGNL1	up	x		EP; DVR	rs12148280		no	Association of Cingulin 1 with diabetic kidney disease is known; no data on mechanisms of action.
CLDN10	up	x	x	EP	rs7326821	Helix syndrome (#617671)	yes	Claudin-10 is a paracellular ion channel that is part of tight junctions and isoform- specifically controls paracellular chloride (claudin-10a) or sodium (claudn-10b) permeability. Claudin-10b is highly expressed in sweat, lacrimal and salivary glands, skin, and the thick ascending limb in the kidney's loop of Henle, claudin-10a exclusively in the proximal tubule. CLDN10 mutations cause aut-rec H…
CLPX	up	x	x	LOH			no	CLPX encodes a subunit of a mitochondrial matrix peptidase. There are no dedicated studies investigating CLPX and kidney function or disease.
CUBN	down	x		PT		Megaloblastic anemia 1-finnish type (#261100)	yes	Encodes cubilin, an endocytic receptor responsible for the tubular reabsorption of multiple filtered proteins. Rare mutations cause aut-rec Imerslund-Grasbeck syndrome (PMID: 10080186), which typically features non-progressive proteinuria and normal eGFR (PMID: 31613795). The CUBN locus has been identified in several GWAS of UACR (PMID: 21355061).
EPB41L5	up	x		POD			no	EPB41L5 is a part of the "podocyte adhesome" and as such important for the integrity of the glomerular basal membrane (PMID: 33761352). Epb41l5-deficient mice developed focal-segmental glomerulosclerosis (PMID: 34203913). GWAS signal more distant: rs114353587
ERBB4	up	x		EP; CT	rs1851285		no	Encodes a receptor tyrosine kinase of the EGFR family. Knockout of ERBB4 in a murine PKD model accelerates cyst formation (PMID: 24670412).
FNIP1	up	x	x				yes	Encodes Folliculin-interacting protein 1, which interacts with the renal tumor suppressor Folliculin. Fnip1/Fnip2 double knockout mice develop polycystic kidneys and renal cancer (PMID: 25775561). Disruption of Fnip1 is sufficient for renal cyst formation (PMID: 29897930). Our study now established human relevance.
GATA5	down	x		GE			yes	Encodes a GATA zinc finger endothelial transcription factor expressed in microvascular endothelial cells. It has been associated with hypertension (PMID: 26617239).
G6PC1	down		x	PT		Glycogen storage disease Ia (#232200)	no	G6PC1 encodes a catalytic subunit of glucose-6-phosphatase and is highly expressed in liver and kidneys. Mutations cause Glycogen storage disease Ia (GSDI). Accumulation of glycogen and fat leads to nephromegaly. Both GSDI patients and G6pc1 knock-out mice develop renal cysts and CKD (PMID: 29869165, 27436577). Cyst formation might be caused by low PKD1/PKD2/PKHD1 expression.
HNF4A	up		x	PT	rs736820	Fanconi renotubular syndrome 4, with maturity-onset diabetes of the young (#616026 600281)	yes	Rare mutations in HNF4A cause aut-dom type 1 maturity-onset diabetes of the young, which features renal cysts. A specific mutation has also been reported as the cause or renal Fanconi syndrome (PMID: 24285859). The encoded transcription factor is a master regulator of kidney development.
LCN8	up	x					no	Little is known about the role of Lipcalin 8 in kidney. Lipocalins transport small hydrophobic ligands (PMID: 15363845).
LRP2	down	x	x	PT	rs16823029	Donnai-barrow syndrome (#222448)	yes	Encodes megalin, a multi-ligand endocytic receptor responsible for the tubular reabsorption of multiple filtered proteins. It is the target antigen of Heymann nephritis, a rat model of membranous glomerulonephritis (PMID: 7579068). Rare mutations cause aut-rec Donnai-Barrow syndrome, which typically feature proteinuria, but have recently been related to lower eGFR and CKD (PMID: 33103447). The LR…
MITF	up	x	x	LOH; CT	rs60551165		no	The encoded transcription factor has a central role in melanogenesis. Rare germline mutations cause aut-dom Waardenburg syndrome type 2a (MIM #193510), Tietz albinism-deafness syndrome (MIM #103500), and melanoma and renal carcinoma (PMID: 22012259). The p.Glu425Lys (rs149617956) mutation identified in this study has been reported as a likely pathogenic variant for these conditions (ClinVar). The…
NFAT5	down	x		PC	rs113441031		yes	Encodes a transcription factor regulating gene expression induced by osmotic stress in mammalian cells. The locus has been identified in a GWAS of plasma osmolality (PMID: 28360221) and of serum urate (PMID: 23263486). Tubule-specific knockout of Nfat5 in mice leads to high blood pressure, hypernatremia, polyuria, and low urinary sodium excretion (PMID: 34601973).
NPHS1	down	x		POD	rs3814995	Congenital nephrotic syndrome, Finnish type (#256300)	yes	Encodes nephrin, a central component of the glomerular filter. Rare mutations in NPHS1 cause aut-rec nephrotic syndrome, type 1, which typically manifests with proteinuria and later progresses to kidney failure. There is an extensive body of literature connecting it to kidney disease. Common variants in NPHS1 have been identified in GWAS of childhood steroid-sensitive nephrotic syndrome (PMID: 32…
NRG4	up		x	EP; PE	rs10851885		no	Lower levels of neuregulin, encoded by NRG4, were reported in human and murine kidney disease (PMID: 31153139). The NRG4 locus was identified in many GWAS of eGFR (PMID: 28452372), as well as of serum urate (PMID: 31578528), blood pressure and other traits.
PKD2	up	x		EP		Polycystic kidney disease 2 (#613095)	yes	Rare mutations in PKD2 cause aut-dom polycystic kidney disease. There is an extensive body of literature connecting it to kidney disease. The frameshift variant p.Phe472*fs identified in this study is not described as pathogenic for ADPKD so far in ClinVar or HGMD.
PKHD1	down	x	x	EP; PC	rs12212034	autosomal recessive polycystic kidney disease, Polycystic and hepatic disease (#263200)	yes	Rare mutations in PKHD1 cause aut-rec polycystic kidney disease. There is an extensive body of literature connecting it to kidney disease. The missense variant p.Leu1709Phe (rs45517932) identified in this study has been annotated both as variant of unknown significance and as benign with respect to ARPKD in Clinvar.
RBM47	up	x			rs166775		no	Encodes RNA Binding Motif Protein 47. Loss of RBM47 function results in perinatal lethality in mice (PMID: 34499322), it has not been studied in the context of kidney disease.
RNF186	up	x		PT			no	Encodes a E3 ubiquitin protein ligase. The rare stop gain mutation in RNF186 identified in this study, p.Arg179Ter (rs36095412), has been found in a previous association with serum creatinine (PMID: 25082825). The mechanistic link to eGFR is unknown.
SLC12A1	up		x	EP; LOH		Bartter syndrome, type 1, antenatal (#601678)	yes	Rare SLC12A1 mutations cause aut-rec Bartter Syndrome, type I (PMID: 8640224). Reduced eGFR is commonly found in children with SLC12A1-attributed Bartter Syndrome (PMID: 29942493).
SLC22A2	up	x	x	PT	rs3119304		no	Encodes Organic Cation Transporter 2, which is expressed at the basolateral membrane of proximal tubule cells. It has an important role in the elimination of numerous organic cations (PMID: 23506881). The locus has been identified in GWAS of eGFR (PMID: 20383146) and as associated with net tubular creatinine secretion and kidney failure (PMID: 23341218).
SLC34A1	up		x	PT	rs10866705	Fanconi renotubular syndrome 2 (#613388); hypercalcemia, infantile, 2 (#616963); nephrolithiasis,osteoporosis, hypophosphatemic, 1 (#612286)	yes	SLC34A1 encodes the sodium phosphate cotransporter IIa (Na-Pi 2a). Rare SLC34A1 mutations are a cause of aut-rec infantile hypercalcemia 2 (PMID: 26047794). While the monogenic disease does not typically present with reduced eGFR upon presentation, the SLC34A1 locus has been identified in several GWAS of eGFR (PMID: 20383146).
SLC34A3	up	x	x	PT	rs28490558	Hypophosphatemic rickets with hypercalciuria, hereditary (#241530)	yes	SLC34A3 encodes the sodium phosphate cotransporter IIa (Na-Pi 2c). Rare SLC34A3 mutations are a cause of aut-rec hypophosphatemic rickets with hypercalciuria (PMID: 16358214), which can result in kidney stones and subsequent CKD. It has a key role in renal phosphate handling. The rs199690076 (p. Ser192Trp) variant identified here is a pathogenic missense mutation for the condition when present in…
SLC5A3	up	x	x	EP	rs2834320		no	Encodes for a sodium/myo-inositol cotransporter, an important metabolite for osmoregulation. The protein also transports glucose with low affinity (PMID: 23506865). It is expressed in the loop of Henle in the kidney. Ablation of this gene in mice results in myo-inositol deficiency (PMID: 18675571). An effect on eGFR has not yet been reported.
SLC6A19	down	x	x	PT		Hartnup Disorder (#234500); Hyperglycinuria (#138500)	yes	Rare SLC16A9 mutations are a cause of aut-rec Hartnup disease (AR; PMID: 15286787), which manifests with abnormal tubular reabsorption of neutral amino acids and hence amino aciduria. Low eGFR is however not a typical manifestation of Hartnup disease at diagnosis. Rare variants in SLC6A19 have been identified in a previous association screen for serum creatinine (PMID: 25082825), including the le…
SLC7A9	down	x		PT	rs8101667	Cystinuria (#220100)	yes	Rare SLC7A9 mutations are a cause of aut-rec cystinuria, which can manifest with kidney stone disease and subsequent chronic kidney disease. Low eGFR is however not a typical manifestation of cystinuria at diagnosis (PMID: 33349102). The SLC7A9 locus has been identified in numerous GWAS of eGFR (PMID: 20383146, PMID: 20383145).
VPS9D1	down	x		DVR	rs154656		no	Encodes VPS9 Domain Containing 1. There are no dedicated studies investigating VPS9D1 and kidney function or disease.

## Sheet: Supplementary Data 3a
Supplementary Data 3a: Gene-based testing results (ptv-dmg model)
Chr	Position_b38	Symbol	Burden_p	Burden_Beta	Burden_SE	Burden_CMAF	Burden_nSNPs	SKAT_p	Burden_p (seq)	Burden_beta (seq)
eGFR_crea
6	160171061	SLC22A2	6.78755e-81	-0.353807	0.0185742	0.00290587	46	1.25543e-60	7.05876e-80	-0.351001
6	43295694	SLC22A7	7.54199e-33	-0.304112	0.0254752	0.00153359	24	1.16704e-34	3.12041e-36	-0.318175
2	169127109	LRP2	1.98289e-31	0.0603069	0.00517104	0.0372815	431	1.96718e-25	3.19171e-31	0.0608126
6	51615299	PKHD1	1.07282e-24	0.0576378	0.005618	0.0307043	215	5.98906e-18	1.01559e-23	0.0572657
9	137230757	SLC34A3	1.578e-23	-0.191145	0.0191211	0.00272074	51	4.68773e-19	2.8336e-22	-0.184581
3	126103562	ALDH1L1	3.78848e-15	0.0675952	0.008598	0.0132048	80	3.07335e-08	7.66297e-14	0.0650812
19	32830509	SLC7A9	4.34227e-14	0.103189	0.0136668	0.00528886	72	1.38746e-09	1.08729e-14	0.106464
9	101420560	ALDOB	4.64263e-14	0.078666	0.0104309	0.00894766	82	6.50967e-12	1.23012e-14	0.081287
5	1201595	SLC6A19	6.30733e-12	0.11326	0.0164801	0.00376525	105	1.2275e-06	5.59457e-14	0.120822
5	177379235	SLC34A1	8.5536e-12	-0.0851976	0.0124759	0.0062661	47	0.000402125	4.90575e-11	-0.0828839
3	69739435	MITF	1.08492e-10	-0.0940911	0.0145773	0.00454294	13	1.64966e-11	8.17127e-11	-0.095892
11	65375192	SLC25A45	6.69414e-10	0.0660899	0.010706	0.00836172	27	2.67175e-11	6.21674e-10	0.0671849
17	19495385	SLC47A1	2.61425e-09	-0.141268	0.0237259	0.00181767	16	1.3436e-11	6.50296e-10	-0.146435
21	34073578	SLC5A3	2.72892e-09	-0.0642409	0.010802	0.00826698	24	4.7529e-09	6.32628e-09	-0.0638051
6	131470832	ARG1	1.13813e-08	-0.117625	0.0206044	0.00231478	34	9.46625e-08	6.28959e-09	-0.121118
16	20451461	ACSM2A	4.99765e-08	0.0538502	0.00987824	0.0101755	29	2.11756e-08	5.34988e-07	0.0493142
15	75935969	NRG4	9.50546e-08	-0.502387	0.0941517	0.000111064	2	4.45661e-07	6.36647e-08	-0.507296
20	44355700	HNF4A	3.19942e-07	-0.107407	0.0210137	0.00223283	47	4.58804e-05	8.1972e-07	-0.105032
1	228208063	OBSCN	5.04909e-07	-0.0281638	0.00560537	0.0320246	331	0.00287797	1.85165e-07	-0.0290939
13	51930436	ATP7B	5.44751e-07	0.0302323	0.00603459	0.026524	268	0.00204382	3.46859e-06	0.0283019
eGFR_cys
20	23626706	CST3	0	2.93593	0.0599469	0.000278195	5	0	0	3.13699
2	169127109	LRP2	8.2818e-24	0.0514486	0.00511407	0.0372883	431	2.7926e-16	5.6876e-25	0.0533928
9	137230757	SLC34A3	1.87108e-22	-0.184355	0.018911	0.00272094	51	5.13153e-17	1.31994e-22	-0.183948
6	51615299	PKHD1	3.99841e-17	0.0467434	0.00555613	0.0307125	215	3.61626e-13	3.65648e-16	0.0459535
3	69739435	MITF	1.81352e-13	-0.106178	0.0144227	0.00453974	13	4.35716e-14	1.74527e-13	-0.107535
13	95433604	CLDN10	1.95217e-13	-0.235327	0.0320084	0.000955927	26	1.92156e-09	3.4071e-13	-0.234914
5	177379235	SLC34A1	4.18746e-12	-0.0855373	0.0123418	0.00626386	47	5.74367e-05	1.34416e-12	-0.088397
6	160702238	PLG	6.58136e-10	-0.0612629	0.00991977	0.00975753	38	1.36836e-10	1.13433e-09	-0.0609272
21	34073578	SLC5A3	2.30928e-09	-0.0638322	0.0106843	0.00826609	24	3.18005e-08	2.68884e-08	-0.0603958
20	23564732	CST9L	2.9019e-09	0.417041	0.0702438	0.000191904	3	5.01943e-09	1.09041e-08	0.402225
9	101420560	ALDOB	1.41109e-08	0.0585079	0.0103152	0.00895067	82	1.1109e-08	9.69165e-10	0.063707
12	111405923	SH2B3	1.45257e-08	-0.220457	0.0389013	0.000678297	15	1.18604e-08	2.00811e-12	-0.261402
1	212363931	PACC1	4.80518e-08	0.0859755	0.0157511	0.00377168	13	1.39218e-07	1.86334e-08	0.090297
18	23506184	NPC1	3.44567e-07	-0.0640084	0.0125574	0.00620227	170	0.000736901	1.05241e-06	-0.0616883
urea
9	137230757	SLC34A3	2.04678e-11	0.14237	0.0212409	0.00271993	51	7.91519e-08	2.63256e-11	0.140849
2	227164624	COL4A3	1.76906e-10	0.0491656	0.00770602	0.0204689	155	8.40589e-08	1.52857e-10	0.0499522
15	75935969	NRG4	1.106e-08	0.597431	0.104563	0.000111084	2	4.82013e-07	3.28246e-09	0.616545
15	48178438	SLC12A1	1.18045e-07	0.0530106	0.0100086	0.0122966	125	1.00677e-08	5.03908e-10	0.0625138
UACR
2	227002714	COL4A4	1.1157e-30	0.184413	0.0160158	0.0052498	155	1.83442e-90	2.8527e-31	0.185008
10	16823966	CUBN	3.00159e-24	0.0927253	0.00912682	0.0149601	131	1.15551e-05	6.11935e-26	0.0978483
urate
11	64590641	SLC22A12	1.99757e-296	-1.25401	0.0340783	0.000865591	15	9.54481e-190	0	-1.24754
4	9771153	SLC2A9	1.48906e-75	-0.557697	0.0303208	0.0011049	52	1.64399e-53	1.18723e-90	-0.60905
1	145670852	PDZK1	5.21881e-19	-0.474469	0.0532662	0.000377014	11	2.44018e-13	2.33888e-22	-0.483926
2	169127109	LRP2	7.11965e-13	0.0365922	0.00509846	0.0372843	431	7.05509e-13	4.75924e-14	0.0388786
17	76309478	PRPSAP1	1.14652e-12	0.160496	0.0225679	0.00177124	42	9.64171e-11	8.20045e-12	0.156132
11	64746389	PYGM	6.01197e-12	0.0457523	0.00665066	0.0220117	150	2.1958e-19	7.42252e-11	0.04338
4	88090150	ABCG2	3.43441e-11	0.116039	0.0175111	0.00310706	44	0.000262574	5.75802e-13	0.126879
13	95433604	CLDN10	4.14703e-10	0.199127	0.0318686	0.000958232	26	2.19504e-06	4.66041e-10	0.200226
19	32830509	SLC7A9	3.27242e-09	0.0796996	0.0134689	0.0052934	72	7.63256e-07	3.02124e-09	0.0804897
1	156840063	INSRR	3.33893e-08	0.0633776	0.0114759	0.00725404	117	0.0248128	1.09639e-08	0.0656413
1	151806071	RORC	1.07449e-07	-0.0802304	0.0150989	0.00413988	23	1.08548e-07	7.97722e-07	-0.0746372
11	73876699	PAAF1	2.67125e-07	-0.181254	0.0352273	0.000764854	14	3.45331e-06	2.68712e-07	-0.183446
2	227002714	COL4A4	6.46958e-07	0.0682463	0.0137133	0.00525296	155	5.15836e-11	2.92186e-06	0.0636161

## Sheet: Supplementary Data 3b
Supplementary Data 3b: Gene-based testing results (dmg-cadd model)
Chr	Position_b38	Symbol	Burden_p	Burden_Beta	Burden_SE	Burden_CMAF	Burden_nSNPs	SKAT_p	Burden_p (seq)	Burten_Beta (seq)
eGFR_crea
6	160171061	SLC22A2	1.88303e-67	-0.233344	0.0134472	0.00555212	105	3.07346e-61	1.27452e-71	-0.241472
6	43295694	SLC22A7	3.0136e-38	-0.203886	0.0157674	0.00291436	67	1.02127e-34	6.19733e-40	-0.206321
17	19495385	SLC47A1	3.10354e-34	-0.158535	0.0129945	0.0058947	59	4.86842e-22	1.03124e-36	-0.165314
9	137230757	SLC34A3	2.12845e-30	-0.0901264	0.00786537	0.0160805	149	3.23669e-13	2.54532e-31	-0.0920293
5	1201595	SLC6A19	1.59161e-27	0.0948583	0.00872614	0.0130413	181	4.79628e-23	2.52324e-28	0.096119
19	32830509	SLC7A9	4.9581e-23	0.0914837	0.00925715	0.0113984	107	1.19589e-12	6.01579e-24	0.0944651
6	51615299	PKHD1	8.09462e-17	0.0287873	0.00345592	0.0779097	667	2.28663e-18	2.16589e-17	0.02971
3	126103562	ALDH1L1	9.24653e-16	0.0611631	0.00761069	0.0169542	158	1.90398e-08	2.45303e-14	0.0586419
15	65148219	CLPX	2.15906e-14	-0.0604879	0.00791645	0.015488	52	5.64831e-12	6.6309e-15	-0.0626584
9	101420560	ALDOB	6.49151e-13	0.0721616	0.0100367	0.00960362	104	6.78865e-12	1.91633e-13	0.074607
11	65375192	SLC25A45	3.73772e-11	0.0681468	0.0103032	0.00910935	50	2.5802e-11	5.19044e-12	0.0718144
6	131470832	ARG1	4.54033e-11	-0.127055	0.0192938	0.00263803	49	7.57058e-08	2.4946e-11	-0.130235
5	177379235	SLC34A1	9.91688e-11	-0.0740435	0.0114473	0.00736018	94	0.000383357	2.00438e-10	-0.0732869
3	69739435	MITF	1.15422e-10	-0.0802918	0.0124575	0.00632262	70	1.57091e-11	2.11023e-09	-0.0751233
4	40423267	RBM47	1.42611e-10	-0.0683005	0.0106502	0.00856702	75	1.15491e-10	2.68051e-11	-0.0722253
15	57375967	CGNL1	1.6722e-10	-0.0432439	0.00676873	0.0214409	162	1.91436e-05	3.81503e-11	-0.0454335
2	169127109	LRP2	1.15948e-09	0.0223446	0.00367163	0.0738667	697	3.55109e-07	4.45015e-09	0.0218512
17	42900797	G6PC	3.05672e-09	0.108645	0.0183258	0.00298916	64	3.70326e-06	1.60555e-08	0.102248
5	131641714	FNIP1	2.04076e-08	-0.06491	0.0115735	0.00735489	87	4.82107e-13	4.42024e-08	-0.0640487
13	95433604	CLDN10	2.12083e-08	-0.143851	0.0256792	0.00152274	38	3.71749e-07	1.30872e-08	-0.146259
17	39737927	GRB7	3.59429e-08	0.0459293	0.00833607	0.0140903	90	3.95807e-05	8.76346e-09	0.048189
2	190055700	MSTN	6.41427e-08	-0.0867649	0.0160472	0.00385626	41	2.06421e-07	5.87462e-08	-0.0871992
17	40219304	WIPF2	7.69772e-08	0.0545756	0.0101554	0.00940609	58	1.08562e-08	1.53706e-06	0.0494384
21	34073578	SLC5A3	1.84806e-07	-0.0526769	0.010103	0.00949874	59	4.65552e-09	3.89774e-07	-0.0520179
6	160121815	SLC22A1	5.22857e-07	0.0367064	0.00731534	0.0183769	116	5.90244e-05	1.03208e-06	0.0362106
15	48178438	SLC12A1	6.22088e-07	-0.0395682	0.00793867	0.0158956	173	0.000215342	3.57248e-07	-0.0405119
eGFR_cys
20	23626706	CST3	0	1.58399	0.0377661	0.000691004	19	0	0	1.6841
12	111405923	SH2B3	8.70037e-43	-0.140536	0.0102497	0.00951996	104	6.13121e-42	1.5047e-44	-0.141834
9	137230757	SLC34A3	2.0733e-27	-0.0843841	0.00777989	0.0160779	149	3.7692e-13	3.25711e-30	-0.0892782
13	95433604	CLDN10	2.74847e-17	-0.215021	0.0254259	0.00151954	38	7.77209e-11	6.47357e-17	-0.212791
15	57375967	CGNL1	5.23654e-15	-0.0523588	0.00669456	0.0214414	162	3.6942e-06	1.88801e-15	-0.0540055
6	51615299	PKHD1	2.11855e-13	0.0250875	0.00341741	0.0779315	667	1.64723e-13	1.01394e-14	0.0267823
3	69739435	MITF	2.95401e-13	-0.0899286	0.0123249	0.0063186	70	3.90789e-14	1.01311e-12	-0.0884352
5	1201595	SLC6A19	3.77039e-12	0.0599396	0.00862995	0.0130437	181	2.82097e-10	5.49298e-12	0.0593346
19	32830509	SLC7A9	9.73537e-12	0.062356	0.00915605	0.0113947	107	1.17523e-05	1.33446e-12	0.0656221
5	177379235	SLC34A1	9.38388e-10	-0.0692991	0.0113242	0.00735758	94	5.86372e-05	1.45863e-10	-0.0730278
1	3454665	ARHGEF16	1.84185e-08	0.0497807	0.00884796	0.0121895	154	6.15872e-12	4.35876e-08	0.0486495
20	54153446	CYP24A1	3.1087e-08	-0.0361238	0.0065262	0.0222524	119	2.01701e-07	5.70765e-08	-0.0358352
15	48178438	SLC12A1	6.37167e-08	-0.0424808	0.00785511	0.0158816	173	2.89128e-07	6.45335e-09	-0.0456935
21	34073578	SLC5A3	7.40851e-08	-0.0537723	0.00999304	0.00949734	59	3.14929e-08	3.09159e-07	-0.051875
9	101420560	ALDOB	9.84702e-08	0.0528952	0.00992495	0.00960763	104	1.15822e-08	9.6567e-09	0.0575298
1	156840063	INSRR	1.5845e-07	-0.0343844	0.00655884	0.0186336	263	0.00196682	4.99573e-07	-0.0331037
20	23564732	CST9L	2.10426e-07	0.324	0.0624291	0.000244977	7	5.04775e-09	1.43626e-06	0.30051
12	116910950	FBXW8	3.20164e-07	-0.0471932	0.00923333	0.0111962	95	2.29205e-05	1.39877e-06	-0.0451732
urea
4	40423267	RBM47	5.74049e-24	0.119391	0.0118253	0.00857245	75	1.34914e-17	1.6071e-24	0.12304
9	137230757	SLC34A3	2.02822e-14	0.0668213	0.00873615	0.0160796	149	4.15184e-06	4.25196e-16	0.0714142
2	227164624	COL4A3	2.21343e-10	0.0438006	0.00690235	0.0254795	251	8.43353e-08	2.07314e-11	0.0469474
2	121216587	TFCP2L1	8.24219e-10	0.0679967	0.011074	0.00972893	35	2.84393e-07	3.85774e-09	0.0661688
15	48178438	SLC12A1	2.32207e-09	0.052674	0.00881793	0.0158934	173	7.93525e-10	4.35092e-11	0.0582827
13	95433604	CLDN10	5.02606e-08	0.155438	0.0285188	0.00152302	38	1.49642e-06	2.23127e-08	0.159851
15	75935969	NRG4	8.90906e-08	0.330996	0.0618953	0.000330403	13	5.10467e-07	5.78892e-08	0.334524
UACR
10	16823966	CUBN	1.30227e-63	0.0822428	0.00488458	0.0543806	408	2.65275e-50	1.2668e-65	0.0845585
2	227002714	COL4A4	1.01763e-08	0.0565335	0.00987008	0.0133109	249	6.60603e-18	1.64155e-10	0.0633927
urate
11	64590641	SLC22A12	0	-0.830819	0.0138021	0.00531076	85	0	0	-0.849791
4	9771153	SLC2A9	8.31665e-114	-0.37869	0.0167024	0.00353232	107	1.57594e-47	5.27523e-125	-0.398724
4	88090150	ABCG2	7.06875e-39	0.0996391	0.00763993	0.0159333	96	4.45226e-21	7.51795e-41	0.103869
1	145670852	PDZK1	4.19589e-27	-0.135878	0.0126026	0.00813004	34	6.58102e-16	1.26988e-32	-0.122321
11	64746389	PYGM	2.63517e-16	0.0497989	0.00608123	0.0262238	178	5.3787e-21	1.19102e-14	0.0470672
17	76309478	PRPSAP1	3.8142e-14	0.156578	0.0206918	0.00212685	53	1.06028e-11	9.85984e-14	0.155621
11	65597756	MAP3K11	2.27738e-13	-0.112235	0.0153087	0.00450634	93	1.4808e-65	5.14347e-11	-0.0962552
2	31334321	XDH	1.99148e-11	-0.0380207	0.00566911	0.0295513	255	7.63709e-07	1.87314e-11	-0.0385533
1	156840063	INSRR	5.48259e-10	0.0405565	0.00653649	0.018645	263	0.000147034	1.48744e-09	0.03968
19	32830509	SLC7A9	8.04107e-10	0.056079	0.00912726	0.0113976	107	0.00039712	3.25317e-09	0.0546047
12	111405923	SH2B3	2.34798e-09	0.0610373	0.0102211	0.00951365	104	1.2536e-05	8.6807e-08	0.0540711
4	10074339	WDR1	3.54125e-09	-0.0724057	0.0122632	0.00628693	62	1.58006e-09	2.06832e-09	-0.074462
17	42900797	G6PC	3.89087e-09	0.106437	0.0180746	0.00298741	64	6.87402e-06	5.47386e-09	0.104035
15	48178438	SLC12A1	3.77696e-08	0.0430622	0.00782811	0.015892	173	2.90782e-09	5.71251e-08	0.0425808
13	95433604	CLDN10	4.55262e-08	0.138518	0.0253326	0.0015212	38	1.07567e-06	2.6845e-08	0.141083
11	64726911	RASGRP2	5.18859e-07	-0.0562678	0.0112105	0.00777937	65	5.28112e-14	1.03042e-06	-0.0544488
2	121216587	TFCP2L1	6.41599e-07	0.0489239	0.00982752	0.00973529	35	2.2558e-05	5.22235e-06	0.0453869

## Sheet: Supplementary Data 4
Supplementary Data 4: Single variants included in group-based testing.
Phenotype	Mask	Gene_Symbol	Sample_Size	Burden_p	Burden_Beta	Burden_SE	Burden_CMAF	Burden_nSnps	Variant_ID	Variant_RSID	Variant_p	Variant_Beta	Variant_SE	Variant_MAC	Variant_MAF	Effect_Allele	Impact	Consequence	cDNA_position	Protein_position	Amino_acids	gnomAD_AF	gnomAD_NFE_AF	REVEL	CADD_PHRED	LRT	M.CAP	MetaSVM	FathMM.XF_Coding	clinvar_Clnsig	clinvar_Trait	Loftee_LoF	CKDGen_Known
eGFRcrea	ptv_dmg	SLC22A2	389313	6.78755e-81	-0.353807	0.0185742	0.00290587	46	6:160258624:A:AT	rs8177505	2.77017e-56	-0.43743	0.0276726	1008.65	0.00129542	AT	HIGH	frameshift_variant	198	45	F/YX	0.0004721	0.000968	-	-	-	-	-	-	-	-	HC	rs2619264,rs2279463,rs316010
eGFRcrea	ptv_dmg	SLC22A2	389313	6.78755e-81	-0.353807	0.0185742	0.00290587	46	6:160247297:A:C	rs144729356	1.08948e-07	-0.204913	0.0385817	501.875	0.000644565	C	MODERATE	missense_variant,splice_region_variant	908	282	C/G	0.000187	0.0003606	0.462	26.5	0.000000	0.102405	0.0435	0.811378	-	-	-	rs3119304,rs2619264,rs2279463,rs316010
eGFRcrea	ptv_dmg	SLC22A2	389313	6.78755e-81	-0.353807	0.0185742	0.00290587	46	6:160224718:C:T	rs372435157	1.1969e-07	-0.503052	0.0950235	89.0663	0.000114389	T	MODERATE	missense_variant	1652	530	E/K	0.0001137	0.000169	0.522	24.1	0.000000	0.134659	0.0589	0.262461	-	-	-	rs3119304,rs2619264,rs2279463,rs316010
eGFRcrea	ptv_dmg	SLC22A2	389313	6.78755e-81	-0.353807	0.0185742	0.00290587	46	6:160242366:C:T	rs141405449	2.61807e-06	-0.421032	0.0896058	94.399	0.000121238	T	MODERATE	missense_variant	1380	439	G/E	2.389e-05	5.289e-05	0.846	25.1	0.000000	0.105617	0.6429	0.927127	-	-	-	rs3119304,rs2619264,rs2279463,rs316010
eGFRcrea	ptv_dmg	SLC22A2	389313	6.78755e-81	-0.353807	0.0185742	0.00290587	46	6:160256630:C:T	rs370177229	0.00252877	-0.329637	0.109156	63.493	8.15449e-05	T	MODERATE	missense_variant	566	168	G/S	5.17e-05	0.0001143	0.780	26.7	0.000000	0.104226	0.1196	0.911823	-	-	-	rs3119304,rs2619264,rs2279463,rs316010
eGFRcrea	ptv_dmg	SLC22A2	389313	6.78755e-81	-0.353807	0.0185742	0.00290587	46	6:160243647:C:T	rs535926721	0.00355758	-0.632015	0.216819	16.8365	2.16234e-05	T	MODERATE	missense_variant	1268	402	G/R	6.766e-05	0.0001233	0.768	24.3	0.000000	0.465158	1.0414	0.775321	-	-	-	rs3119304,rs2619264,rs2279463,rs316010
eGFRcrea	ptv_dmg	SLC22A2	389313	6.78755e-81	-0.353807	0.0185742	0.00290587	46	6:160250568:C:T	rs773075656	0.00741587	-1.32748	0.495776	3.19189	4.09939e-06	T	HIGH	stop_gained	717	218	W/*	3.977e-06	8.794e-06	-	-	0.000000	-	-	0.126093	-	-	HC	rs3119304,rs2619264,rs2279463,rs316010
eGFRcrea	ptv_dmg	SLC22A2	389313	6.78755e-81	-0.353807	0.0185742	0.00290587	46	6:160243644:G:A	rs568574662	0.0148061	-0.36912	0.151459	34.4871	4.42923e-05	A	MODERATE	missense_variant	1271	403	R/C	3.979e-05	3.521e-05	0.757	25.7	0.000000	0.163322	0.8402	0.841346	-	-	-	rs3119304,rs2619264,rs2279463,rs316010
eGFRcrea	ptv_dmg	SLC22A2	389313	6.78755e-81	-0.353807	0.0185742	0.00290587	46	6:160241536:A:T	-	0.022914	-0.739464	0.325058	9.50269	1.22044e-05	T	MODERATE	missense_variant	1503	480	I/N	-	-	0.516	-	0.797146	0.077765	0.3383	0.775836	-	-	-	rs3119304,rs2619264,rs2279463,rs316010
eGFRcrea	ptv_dmg	SLC22A2	389313	6.78755e-81	-0.353807	0.0185742	0.00290587	46	6:160250694:C:T	rs57371881	0.0236275	-0.379012	0.167472	28.1129	3.61057e-05	T	MODERATE	missense_variant	591	176	R/H	3.984e-05	3.522e-05	0.844	27.2	0.000003	0.268161	0.9842	0.621946	-	-	-	rs3119304,rs2619264,rs2279463,rs316010
eGFRcrea	ptv_dmg	SLC22A2	389313	6.78755e-81	-0.353807	0.0185742	0.00290587	46	6:160258647:G:C	-	0.0252187	-1.11054	0.496212	3.12274	4.01058e-06	C	HIGH	stop_gained	175	37	Y/*	-	-	-	-	0.000000	-	-	0.171209	-	-	HC	rs2619264,rs2279463,rs316010
eGFRcrea	ptv_dmg	SLC22A2	389313	6.78755e-81	-0.353807	0.0185742	0.00290587	46	6:160258717:TC:T	rs781476724	0.0264966	-0.803522	0.362134	8.39954	1.07876e-05	T	HIGH	frameshift_variant	104-105	14	E/X	1.322e-05	2.959e-05	-	-	-	-	-	-	-	-	HC	rs2619264,rs2279463,rs316010
eGFRcrea	ptv_dmg	SLC22A2	389313	6.78755e-81	-0.353807	0.0185742	0.00290587	46	6:160241488:G:A	rs369166212	0.0383099	-0.40822	0.197063	20.5757	2.64256e-05	A	MODERATE	missense_variant	1551	496	P/L	7.969e-06	8.821e-06	0.793	28.1	0.000000	0.145052	0.6890	0.867115	-	-	-	rs3119304,rs2619264,rs2279463,rs316010
eGFRcrea	ptv_dmg	SLC22A2	389313	6.78755e-81	-0.353807	0.0185742	0.00290587	46	6:160243767:A:G	-	0.0415702	-0.715164	0.35095	6	7.70588e-06	G	MODERATE	missense_variant	1148	362	Y/H	-	-	0.940	-	0.000000	0.174249	0.8583	0.932046	-	-	-	rs3119304,rs2619264,rs2279463,rs316010
eGFRcrea	ptv_dmg	SLC22A2	389313	6.78755e-81	-0.353807	0.0185742	0.00290587	46	6:160241542:C:T	rs771197232	0.043248	-0.409459	0.202571	18.6316	2.39288e-05	T	MODERATE	missense_variant	1497	478	G/D	3.187e-05	2.645e-05	0.839	26.2	0.000053	0.111604	0.6977	0.924071	-	-	-	rs3119304,rs2619264,rs2279463,rs316010
eGFRcrea	ptv_dmg	SLC22A2	389313	6.78755e-81	-0.353807	0.0185742	0.00290587	46	6:160258720:C:T	rs760038413	0.0470974	-0.669543	0.337229	7.57043	9.72281e-06	T	MODERATE	missense_variant	102	13	G/E	-	-	0.727	-	0.000000	0.110457	0.8501	-	-	-	-	rs2619264,rs2279463,rs316010
eGFRcrea	ptv_dmg	SLC22A2	389313	6.78755e-81	-0.353807	0.0185742	0.00290587	46	6:160243733:C:T	rs756083599	0.0478255	-0.350661	0.177199	25.8839	3.3243e-05	T	MODERATE	missense_variant	1182	373	G/D	3.979e-06	8.8e-06	0.601	24.2	0.000092	0.036212	0.2316	0.428209	-	-	-	rs3119304,rs2619264,rs2279463,rs316010
eGFRcrea	ptv_dmg	SLC22A2	389313	6.78755e-81	-0.353807	0.0185742	0.00290587	46	6:160243607:C:T	rs371858488	0.0513805	-0.320821	0.164668	28.8787	3.70893e-05	T	MODERATE	missense_variant	1308	415	G/E	3.981e-06	8.809e-06	0.867	25.0	0.000000	0.105115	0.7260	0.933032	-	-	-	rs3119304,rs2619264,rs2279463,rs316010
eGFRcrea	ptv_dmg	SLC22A2	389313	6.78755e-81	-0.353807	0.0185742	0.00290587	46	6:160242333:A:C	-	0.0941592	-0.479628	0.286541	9.0658	1.16433e-05	C	MODERATE	missense_variant	1413	450	V/G	-	-	0.886	-	0.000000	0.093275	0.2475	0.926846	-	-	-	rs3119304,rs2619264,rs2279463,rs316010
eGFRcrea	ptv_dmg	SLC22A2	389313	6.78755e-81	-0.353807	0.0185742	0.00290587	46	6:160249270:C:T	-	0.0987938	-0.472691	0.286352	9.42773	1.21082e-05	T	MODERATE	missense_variant	852	263	R/K	-	-	0.587	-	0.000000	0.052842	0.1125	0.864868	-	-	-	rs3119304,rs2619264,rs2279463,rs316010
eGFRcrea	ptv_dmg	SLC22A2	389313	6.78755e-81	-0.353807	0.0185742	0.00290587	46	6:160258352:C:T	rs576766802	0.102523	-0.381251	0.233503	19.3191	2.48118e-05	T	MODERATE	missense_variant	470	136	V/I	1.235e-05	2.741e-05	0.471	24.9	0.000000	0.039603	0.1659	0.667603	-	-	-	rs2619264,rs2279463,rs316010
eGFRcrea	ptv_dmg	SLC22A2	389313	6.78755e-81	-0.353807	0.0185742	0.00290587	46	6:160250602:G:A	rs199783132	0.124031	-0.590384	0.383846	5.1684	6.63784e-06	A	MODERATE	missense_variant	683	207	R/C	1.989e-05	1.759e-05	0.736	28.9	0.000000	0.210723	1.0715	0.444165	-	-	-	rs3119304,rs2619264,rs2279463,rs316010
eGFRcrea	ptv_dmg	SLC22A2	389313	6.78755e-81	-0.353807	0.0185742	0.00290587	46	6:160243653:G:A	rs8177516	0.13953	-0.288483	0.195245	19.665	2.52561e-05	A	MODERATE	missense_variant	1262	400	R/C	0.00123	0.0001144	0.395	24.5	0.000000	-	0.0010	0.857746	-	-	-	rs3119304,rs2619264,rs2279463,rs316010
eGFRcrea	ptv_dmg	SLC22A2	389313	6.78755e-81	-0.353807	0.0185742	0.00290587	46	6:160258472:A:G	rs368040619	0.155574	-0.282761	0.199111	20.9236	2.68725e-05	G	MODERATE	missense_variant	350	96	W/R	3.98e-06	8.803e-06	0.654	-	0.000000	0.130662	0.1629	0.899190	-	-	-	rs2619264,rs2279463,rs316010
eGFRcrea	ptv_dmg	SLC22A2	389313	6.78755e-81	-0.353807	0.0185742	0.00290587	46	6:160250697:C:A	rs769231128	0.171293	-0.336315	0.245833	12.6248	1.62141e-05	A	MODERATE	missense_variant	588	175	G/V	3.985e-06	0	0.859	25.3	0.000008	0.324268	1.0156	0.787423	-	-	-	rs3119304,rs2619264,rs2279463,rs316010
eGFRcrea	ptv_dmg	SLC22A2	389313	6.78755e-81	-0.353807	0.0185742	0.00290587	46	6:160258544:T:C	-	0.195432	-0.497517	0.384279	5.85596	7.52089e-06	C	MODERATE	missense_variant	278	72	N/D	-	-	0.362	-	0.000019	0.07266	0.2026	0.541649	-	-	-	rs2619264,rs2279463,rs316010
eGFRcrea	ptv_dmg	SLC22A2	389313	6.78755e-81	-0.353807	0.0185742	0.00290587	46	6:160258354:A:G	-	0.205626	0.628143	0.496287	3.01599	3.87348e-06	G	MODERATE	missense_variant	468	135	I/T	-	-	0.709	-	0.000001	0.092237	0.1917	0.878608	-	-	-	rs2619264,rs2279463,rs316010
eGFRcrea	ptv_dmg	SLC22A2	389313	6.78755e-81	-0.353807	0.0185742	0.00290587	46	6:160258470:C:T	rs896799392	0.229215	-0.389745	0.324143	8.69501	1.11671e-05	T	HIGH	stop_gained	352	96	W/*	7.959e-06	1.76e-05	-	-	0.000000	-	-	0.170661	-	-	HC	rs2619264,rs2279463,rs316010
eGFRcrea	ptv_dmg	SLC22A2	389313	6.78755e-81	-0.353807	0.0185742	0.00290587	46	6:160258345:T:C	-	0.237407	-0.291354	0.246598	13.4622	1.72897e-05	C	MODERATE	missense_variant,splice_region_variant	477	138	E/G	-	-	0.905	-	0.000000	0.276783	0.7776	0.907394	-	-	-	rs2619264,rs2279463,rs316010
eGFRcrea	ptv_dmg	SLC22A2	389313	6.78755e-81	-0.353807	0.0185742	0.00290587	46	6:160250695:G:A	rs762903143	0.259831	-0.298213	0.264656	12.1726	1.56334e-05	A	MODERATE	missense_variant	590	176	R/C	7.968e-06	8.804e-06	0.845	-	0.000003	0.142327	0.9783	0.820976	-	-	-	rs3119304,rs2619264,rs2279463,rs316010
eGFRcrea	ptv_dmg	SLC22A2	389313	6.78755e-81	-0.353807	0.0185742	0.00290587	46	6:160241578:C:T	rs1329264218	0.309347	-0.225635	0.221952	15.1027	1.93966e-05	T	MODERATE	missense_variant	1461	466	G/D	3.99e-06	0	0.724	-	0.000246	0.069818	0.7874	0.518810	-	-	-	rs3119304,rs2619264,rs2279463,rs316010
eGFRcrea	ptv_dmg	SLC22A2	389313	6.78755e-81	-0.353807	0.0185742	0.00290587	46	6:160224738:G:C	-	0.383898	-0.380807	0.437338	4.17493	5.36192e-06	C	MODERATE	missense_variant	1632	523	P/R	-	-	0.545	-	0.000000	0.032068	0.0934	0.380848	-	-	-	rs3119304,rs2619264,rs2279463,rs316010
eGFRcrea	ptv_dmg	SLC22A2	389313	6.78755e-81	-0.353807	0.0185742	0.00290587	46	6:160249358:G:A	rs368105668	0.408473	0.249482	0.301823	8.91711	1.14524e-05	A	MODERATE	missense_variant	764	234	R/W	2.393e-05	3.524e-05	0.872	28.2	0.000000	0.218866	0.6310	0.570418	-	-	-	rs3119304,rs2619264,rs2279463,rs316010
eGFRcrea	ptv_dmg	SLC22A2	389313	6.78755e-81	-0.353807	0.0185742	0.00290587	46	6:160247298:C:T	-	0.418896	0.339775	0.420338	6.95654	8.93438e-06	T	HIGH	stop_gained,splice_region_variant	907	281	W/*	-	-	-	-	0.000000	0.197795	-	0.897046	-	-	HC	rs3119304,rs2619264,rs2279463,rs316010
eGFRcrea	ptv_dmg	SLC22A2	389313	6.78755e-81	-0.353807	0.0185742	0.00290587	46	6:160224740:C:A	-	0.42409	0.37966	0.474963	3.76361	4.83366e-06	A	MODERATE	missense_variant	1630	522	L/F	-	-	0.674	-	0.000004	0.118611	0.4116	0.119164	-	-	-	rs3119304,rs2619264,rs2279463,rs316010
eGFRcrea	ptv_dmg	SLC22A2	389313	6.78755e-81	-0.353807	0.0185742	0.00290587	46	6:160241516:G:A	rs140829992	0.429645	-0.206171	0.261042	15.9017	2.04228e-05	A	MODERATE	missense_variant	1523	487	R/W	4.381e-05	8.813e-06	0.735	26.9	0.000009	0.118279	0.2098	0.751576	-	-	-	rs3119304,rs2619264,rs2279463,rs316010
eGFRcrea	ptv_dmg	SLC22A2	389313	6.78755e-81	-0.353807	0.0185742	0.00290587	46	6:160258475:C:G	rs902306008	0.438051	0.236244	0.30464	8.08563	1.03845e-05	G	MODERATE	missense_variant	347	95	D/H	3.98e-06	8.803e-06	0.645	-	0.000000	0.128791	0.3208	0.809568	-	-	-	rs2619264,rs2279463,rs316010
eGFRcrea	ptv_dmg	SLC22A2	389313	6.78755e-81	-0.353807	0.0185742	0.00290587	46	6:160243640:C:T	rs567153149	0.573542	-0.193568	0.343911	7.95856	1.02213e-05	T	MODERATE	missense_variant	1275	404	R/H	7.562e-05	1.761e-05	0.821	25.6	0.000000	0.048198	0.6086	0.924322	-	-	-	rs3119304,rs2619264,rs2279463,rs316010
eGFRcrea	ptv_dmg	SLC22A2	389313	6.78755e-81	-0.353807	0.0185742	0.00290587	46	6:160247291:G:A	-	0.652453	0.102075	0.226654	16.8895	2.16914e-05	A	MODERATE	missense_variant	914	284	P/S	-	-	0.728	-	0.000000	0.426699	0.6004	0.750535	-	-	-	rs3119304,rs2619264,rs2279463,rs316010
eGFRcrea	ptv_dmg	SLC22A2	389313	6.78755e-81	-0.353807	0.0185742	0.00290587	46	6:160249238:AGTTGG:A	rs772057130	0.666688	-0.0903282	0.209725	17.2532	2.21586e-05	A	HIGH	frameshift_variant	879-884	272-274	PNF/LX	1.244e-05	2.697e-05	-	-	-	-	-	-	-	-	HC	rs3119304,rs2619264,rs2279463,rs316010
eGFRcrea	ptv_dmg	SLC22A2	389313	6.78755e-81	-0.353807	0.0185742	0.00290587	46	6:160249357:C:T	rs193032995	0.674648	0.177073	0.421826	4.52423	5.81053e-06	T	MODERATE	missense_variant	765	234	R/Q	2.791e-05	2.642e-05	0.788	25.5	0.000000	0.166246	0.7898	0.798239	-	-	-	rs3119304,rs2619264,rs2279463,rs316010
eGFRcrea	ptv_dmg	SLC22A2	389313	6.78755e-81	-0.353807	0.0185742	0.00290587	46	6:160241533:G:A	rs747165406	0.75066	-0.0859206	0.270386	11.3738	1.46075e-05	A	MODERATE	missense_variant	1506	481	T/M	5.178e-05	8.816e-05	0.509	26.2	0.000770	0.07948	0.1824	0.561537	-	-	-	rs3119304,rs2619264,rs2279463,rs316010
eGFRcrea	ptv_dmg	SLC22A2	389313	6.78755e-81	-0.353807	0.0185742	0.00290587	46	6:160243599:A:G	rs1259804401	0.762679	-0.0782678	0.259195	11.002	1.413e-05	G	MODERATE	missense_variant	1316	418	C/R	3.981e-06	0	0.821	-	0.000001	0.125446	0.4699	0.951386	-	-	-	rs3119304,rs2619264,rs2279463,rs316010
eGFRcrea	ptv_dmg	SLC22A2	389313	6.78755e-81	-0.353807	0.0185742	0.00290587	46	6:160250601:C:T	rs372563664	0.797037	0.0626993	0.243792	13.5037	1.7343e-05	T	MODERATE	missense_variant	684	207	R/H	7.557e-05	0.0001407	0.833	27.5	0.000000	0.323385	1.0715	0.778414	-	-	-	rs3119304,rs2619264,rs2279463,rs316010
eGFRcrea	ptv_dmg	SLC22A2	389313	6.78755e-81	-0.353807	0.0185742	0.00290587	46	6:160224703:A:G	-	0.80752	-0.131122	0.538208	3.27594	4.20733e-06	G	HIGH	splice_donor_variant	-	-	-	-	-	-	-	-	-	-	-	-	-	HC	rs3119304,rs2619264,rs2279463,rs316010
eGFRcrea	ptv_dmg	SLC22A2	389313	6.78755e-81	-0.353807	0.0185742	0.00290587	46	6:160256644:C:A	-	0.986514	0.00641204	0.379345	5.83185	7.48992e-06	A	MODERATE	missense_variant	552	163	G/V	-	-	0.833	-	0.000001	0.234259	1.0558	0.929854	-	-	-	rs3119304,rs2619264,rs2279463,rs316010
eGFRcrea	dmg_cadd	SLC22A7	389313	3.0136e-38	-0.203886	0.0157674	0.00291436	67	6:43299925:G:A	rs80308492	1.14221e-34	-0.377804	0.0307627	792.165	0.00101739	A	MODERATE	missense_variant	785	229	R/H	0.0005808	0.0008534	0.704	27.5	0.000003	0.104233	0.2823	0.965482	-	-	-	rs1574430,rs77626494
eGFRcrea	dmg_cadd	SLC22A7	389313	3.0136e-38	-0.203886	0.0157674	0.00291436	67	6:43301212:C:T	rs143456756	5.69242e-20	-0.414266	0.0452748	370.095	0.000475318	T	MODERATE	missense_variant	1004	302	A/V	0.0002028	0.0003956	0.505	28.0	0.000001	0.020983	-0.1276	0.954726	-	-	-	rs1574430,rs77626494
eGFRcrea	dmg_cadd	SLC22A7	389313	3.0136e-38	-0.203886	0.0157674	0.00291436	67	6:43300051:G:A	rs987817498	0.00141008	-0.478941	0.150017	35.4515	4.55309e-05	A	MODERATE	missense_variant	911	271	G/D	-	-	0.448	-	0.028327	0.042688	-0.5237	0.894615	-	-	-	rs1574430,rs77626494
eGFRcrea	dmg_cadd	SLC22A7	389313	3.0136e-38	-0.203886	0.0157674	0.00291436	67	6:43301662:G:A	rs369939452	0.00156389	-0.438688	0.138713	42.8857	5.50787e-05	A	MODERATE	missense_variant	1130	344	R/Q	0.0001516	0.0002208	0.381	23.2	0.000038	0.038299	-0.5290	0.872745	-	-	-	rs1574430,rs77626494
eGFRcrea	dmg_cadd	SLC22A7	389313	3.0136e-38	-0.203886	0.0157674	0.00291436	67	6:43301684:G:GGTGGT	rs1395867151	0.00389872	-1.09376	0.378957	6.65546	8.54769e-06	GGTGGT	HIGH	frameshift_variant	1152	351	V/VVX	8.069e-06	1.788e-05	-	-	-	-	-	-	-	-	HC	rs1574430,rs77626494
eGFRcrea	dmg_cadd	SLC22A7	389313	3.0136e-38	-0.203886	0.0157674	0.00291436	67	6:43299781:G:T	-	0.00808834	-1.25026	0.472088	4.7392	6.08662e-06	T	HIGH	stop_gained,splice_region_variant	757	220	E/*	-	-	-	-	0.000103	-	-	0.904447	-	-	HC	rs1574430,rs77626494
eGFRcrea	dmg_cadd	SLC22A7	389313	3.0136e-38	-0.203886	0.0157674	0.00291436	67	6:43302376:C:T	rs776077806	0.00811509	-0.978065	0.369465	7.25549	9.31833e-06	T	MODERATE	missense_variant	1337	413	T/M	8.157e-06	0	0.314	-	0.276314	0.0901	-0.0175	0.843054	-	-	-	rs1574430,rs77626494
eGFRcrea	dmg_cadd	SLC22A7	389313	3.0136e-38	-0.203886	0.0157674	0.00291436	67	6:43299638:G:A	rs201473236	0.0120813	-0.62884	0.250558	13.6702	1.75568e-05	A	MODERATE	missense_variant	614	172	R/Q	0.0001114	1.759e-05	0.447	24.4	0.000273	0.074918	-0.5472	0.449370	-	-	-	rs1574430,rs77626494
eGFRcrea	dmg_cadd	SLC22A7	389313	3.0136e-38	-0.203886	0.0157674	0.00291436	67	6:43301136:T:G	rs181987182	0.0131707	-0.290205	0.117059	60.6902	7.79452e-05	G	MODERATE	missense_variant,splice_region_variant	928	277	W/G	4.376e-05	9.674e-05	0.651	33	0.000000	0.199046	-0.2382	0.974662	-	-	-	rs1574430,rs77626494
eGFRcrea	dmg_cadd	SLC22A7	389313	3.0136e-38	-0.203886	0.0157674	0.00291436	67	6:43299661:G:A	rs772047817	0.0273613	0.678229	0.307402	9.09888	1.16858e-05	A	MODERATE	missense_variant	637	180	V/M	3.181e-05	1.758e-05	0.267	22.3	0.000032	0.042743	-0.7021	0.785352	-	-	-	rs1574430,rs77626494
eGFRcrea	dmg_cadd	SLC22A7	389313	3.0136e-38	-0.203886	0.0157674	0.00291436	67	6:43299641:G:A	rs772050503	0.0296163	-0.23376	0.107467	64.7614	8.31739e-05	A	MODERATE	missense_variant	617	173	R/H	1.193e-05	1.758e-05	0.275	21.3	0.003348	0.030225	-0.8314	0.567891	-	-	-	rs1574430,rs77626494
eGFRcrea	dmg_cadd	SLC22A7	389313	3.0136e-38	-0.203886	0.0157674	0.00291436	67	6:43302707:A:C	-	0.0365619	0.545282	0.260823	11.0574	1.42012e-05	C	MODERATE	missense_variant	1428	443	E/D	-	-	0.400	-	0.000000	0.056761	-0.3101	0.816365	-	-	-	rs1574430,rs77626494
eGFRcrea	dmg_cadd	SLC22A7	389313	3.0136e-38	-0.203886	0.0157674	0.00291436	67	6:43302342:C:T	rs143665458	0.0536485	-0.281846	0.14606	36.0713	4.63268e-05	T	MODERATE	missense_variant	1303	402	R/C	2.395e-05	2.65e-05	0.796	25.9	0.000001	0.080549	0.7600	0.967082	-	-	-	rs1574430,rs77626494
eGFRcrea	dmg_cadd	SLC22A7	389313	3.0136e-38	-0.203886	0.0157674	0.00291436	67	6:43301635:T:C	COSV51483891	0.0575804	-0.637904	0.335937	11.6318	1.49388e-05	C	MODERATE	missense_variant	1103	335	L/P	-	-	0.205	-	0.053264	0.046969	-0.6781	0.685840	-	-	-	rs1574430,rs77626494
eGFRcrea	dmg_cadd	SLC22A7	389313	3.0136e-38	-0.203886	0.0157674	0.00291436	67	6:43298500:C:T	rs773968084	0.0597197	-0.573657	0.304674	8.16754	1.04897e-05	T	HIGH	stop_gained	241	48	R/*	3.99e-06	8.819e-06	-	35	0.041037	-	-	0.363539	-	-	LC	rs1574430,rs77626494
eGFRcrea	dmg_cadd	SLC22A7	389313	3.0136e-38	-0.203886	0.0157674	0.00291436	67	6:43304190:CA:C	-	0.0606706	0.73454	0.391569	9.38464	1.20528e-05	C	HIGH	frameshift_variant	1637-1638	513	P/X	-	-	-	-	-	-	-	-	-	-	HC	rs1574430,rs77626494
eGFRcrea	dmg_cadd	SLC22A7	389313	3.0136e-38	-0.203886	0.0157674	0.00291436	67	6:43300002:C:T	rs199806887	0.0677652	-0.242223	0.132611	44.1987	5.6765e-05	T	MODERATE	missense_variant	862	255	R/W	3.579e-05	3.517e-05	0.375	24.8	0.000000	0.089553	0.0666	0.772331	-	-	-	rs1574430,rs77626494
eGFRcrea	dmg_cadd	SLC22A7	389313	3.0136e-38	-0.203886	0.0157674	0.00291436	67	6:43301137:G:A	rs754751622	0.0807525	-0.457474	0.261962	11.4398	1.46922e-05	A	HIGH	stop_gained,splice_region_variant	929	277	W/*	3.978e-06	0	-	43	0.000000	-	-	0.975140	-	-	HC	rs1574430,rs77626494
eGFRcrea	dmg_cadd	SLC22A7	389313	3.0136e-38	-0.203886	0.0157674	0.00291436	67	6:43302282:T:A	rs372656237	0.108883	-0.279034	0.174044	25.6507	3.29435e-05	A	MODERATE	missense_variant	1243	382	F/I	3.985e-06	8.815e-06	0.350	24.0	0.000106	0.07919	-0.2879	0.954297	-	-	-	rs1574430,rs77626494
eGFRcrea	dmg_cadd	SLC22A7	389313	3.0136e-38	-0.203886	0.0157674	0.00291436	67	6:43299489:G:A	rs746034435	0.118336	-0.448358	0.287079	9.70062	1.24586e-05	A	MODERATE	missense_variant	598	167	D/N	1.609e-05	2.671e-05	0.788	26.9	0.000027	0.114666	0.5672	0.974306	-	-	-	rs1574430,rs77626494
eGFRcrea	dmg_cadd	SLC22A7	389313	3.0136e-38	-0.203886	0.0157674	0.00291436	67	6:43298440:C:T	rs777784776	0.12098	-0.830983	0.535885	3.62805	4.65956e-06	T	HIGH	stop_gained	181	28	R/*	1.196e-05	1.762e-05	-	34	0.000000	-	-	0.320756	-	-	LC	rs1574430,rs77626494
eGFRcrea	dmg_cadd	SLC22A7	389313	3.0136e-38	-0.203886	0.0157674	0.00291436	67	6:43298437:C:T	rs772218104	0.121999	-0.472964	0.305841	8.04077	1.03269e-05	T	MODERATE	missense_variant	178	27	P/S	3.985e-06	8.81e-06	0.348	-	0.000000	0.030126	-0.7390	0.835367	-	-	-	rs1574430,rs77626494
eGFRcrea	dmg_cadd	SLC22A7	389313	3.0136e-38	-0.203886	0.0157674	0.00291436	67	6:43298414:G:A	rs1286444763	0.181027	-0.358286	0.267858	11.2377	1.44328e-05	A	MODERATE	missense_variant	155	19	R/Q	7.991e-06	1.768e-05	0.160	20.8	0.001919	0.016635	-0.9801	0.783623	-	-	-	rs1574430,rs77626494
eGFRcrea	dmg_cadd	SLC22A7	389313	3.0136e-38	-0.203886	0.0157674	0.00291436	67	6:43304073:G:A	rs774294045	0.193407	-0.322765	0.248173	12.8253	1.64717e-05	A	MODERATE	missense_variant	1520	474	R/Q	1.285e-05	1.873e-05	0.409	-	0.000004	0.045008	-0.2930	0.948535	-	-	-	rs1574430,rs77626494
eGFRcrea	dmg_cadd	SLC22A7	389313	3.0136e-38	-0.203886	0.0157674	0.00291436	67	6:43299668:C:T	rs200874250	0.196246	-0.148991	0.115289	60.7231	7.79876e-05	T	MODERATE	missense_variant	644	182	T/I	1.988e-05	3.516e-05	0.165	21.3	0.763380	0.020533	-0.8636	0.689967	-	-	-	rs1574430,rs77626494
eGFRcrea	dmg_cadd	SLC22A7	389313	3.0136e-38	-0.203886	0.0157674	0.00291436	67	6:43302390:G:C	rs371184200	0.239911	-0.434539	0.369755	6.61865	8.50043e-06	C	MODERATE	missense_variant	1351	418	G/R	-	-	0.419	-	0.000000	0.118559	-0.1252	0.774449	-	-	-	rs1574430,rs77626494
eGFRcrea	dmg_cadd	SLC22A7	389313	3.0136e-38	-0.203886	0.0157674	0.00291436	67	6:43301655:C:T	rs371403676	0.257026	-0.209463	0.184802	22.7312	2.9194e-05	T	MODERATE	missense_variant	1123	342	R/W	0.0001076	5.293e-05	0.246	18.44	0.019900	0.064413	-0.5407	0.598104	-	-	-	rs1574430,rs77626494
eGFRcrea	dmg_cadd	SLC22A7	389313	3.0136e-38	-0.203886	0.0157674	0.00291436	67	6:43301145:G:A	-	0.283319	0.248477	0.231595	16.3091	2.0946e-05	A	MODERATE	missense_variant	937	280	E/K	-	-	0.775	-	0.000000	0.06032	0.2632	0.981391	-	-	-	rs1574430,rs77626494
eGFRcrea	dmg_cadd	SLC22A7	389313	3.0136e-38	-0.203886	0.0157674	0.00291436	67	6:43298565:TC:T	-	0.295153	-0.234871	0.224353	17.3084	2.22294e-05	T	HIGH	frameshift_variant	306-307	69-70	LP/LX	-	-	-	-	-	-	-	-	-	-	HC	rs1574430,rs77626494
eGFRcrea	dmg_cadd	SLC22A7	389313	3.0136e-38	-0.203886	0.0157674	0.00291436	67	6:43302225:G:A	rs140065052	0.305326	-0.132698	0.129451	57.9554	7.44329e-05	A	MODERATE	missense_variant	1186	363	G/S	1.244e-05	1.831e-05	0.644	-	0.000000	0.059417	-0.4078	0.979308	-	-	-	rs1574430,rs77626494
eGFRcrea	dmg_cadd	SLC22A7	389313	3.0136e-38	-0.203886	0.0157674	0.00291436	67	6:43300012:G:A	rs919258763	0.325322	-0.300398	0.305413	8.09283	1.03937e-05	A	MODERATE	missense_variant	872	258	R/Q	7.955e-06	1.759e-05	0.383	27.9	0.000020	0.057559	-0.4503	0.948564	-	-	-	rs1574430,rs77626494
eGFRcrea	dmg_cadd	SLC22A7	389313	3.0136e-38	-0.203886	0.0157674	0.00291436	67	6:43302754:C:T	rs773944777	0.338617	-0.368279	0.384866	5.57678	7.16234e-06	T	MODERATE	missense_variant	1475	459	T/M	4.18e-06	0	0.654	-	0.000000	0.10117	0.6897	0.948736	-	-	-	rs1574430,rs77626494
eGFRcrea	dmg_cadd	SLC22A7	389313	3.0136e-38	-0.203886	0.0157674	0.00291436	67	6:43301610:C:T	rs36040909	0.351872	0.325372	0.3495	6.50146	8.34992e-06	T	MODERATE	missense_variant	1078	327	R/W	0.0001552	1.76e-05	0.099	23.4	0.060537	0.035079	-0.9208	0.785265	-	-	-	rs1574430,rs77626494
eGFRcrea	dmg_cadd	SLC22A7	389313	3.0136e-38	-0.203886	0.0157674	0.00291436	67	6:43302285:G:A	rs757872915	0.367674	-0.519628	0.576827	2.72394	3.49839e-06	A	MODERATE	missense_variant	1246	383	G/R	2.39e-05	0	0.728	-	0.000009	0.081098	0.6066	0.981473	-	-	-	rs1574430,rs77626494
eGFRcrea	dmg_cadd	SLC22A7	389313	3.0136e-38	-0.203886	0.0157674	0.00291436	67	6:43304245:G:C	rs201333774	0.40361	-0.150402	0.180082	26.0507	3.34573e-05	C	HIGH	splice_donor_variant	-	-	-	4.832e-06	1.02e-05	-	34	-	-	-	-	-	-	HC	rs1574430,rs77626494
eGFRcrea	dmg_cadd	SLC22A7	389313	3.0136e-38	-0.203886	0.0157674	0.00291436	67	6:43304042:A:C	-	0.414369	-0.265761	0.325596	7.67932	9.86266e-06	C	MODERATE	missense_variant	1489	464	T/P	-	-	0.505	-	0.000791	0.046748	-0.1656	0.963677	-	-	-	rs1574430,rs77626494
eGFRcrea	dmg_cadd	SLC22A7	389313	3.0136e-38	-0.203886	0.0157674	0.00291436	67	6:43298513:C:T	rs766980028	0.420529	-0.217977	0.27061	10.4961	1.34803e-05	T	MODERATE	missense_variant	254	52	P/L	1.997e-05	1.766e-05	0.248	23.0	0.000330	0.036123	-0.6716	0.807028	-	-	-	rs1574430,rs77626494
eGFRcrea	dmg_cadd	SLC22A7	389313	3.0136e-38	-0.203886	0.0157674	0.00291436	67	6:43301149:C:G	-	0.445793	-0.266744	0.349852	6.36963	8.1806e-06	G	MODERATE	missense_variant	941	281	S/C	-	-	0.653	-	0.000000	0.066686	0.3047	0.965412	-	-	-	rs1574430,rs77626494
eGFRcrea	dmg_cadd	SLC22A7	389313	3.0136e-38	-0.203886	0.0157674	0.00291436	67	6:43299447:G:A	rs779490854	0.447357	0.292133	0.384471	5.35486	6.87732e-06	A	MODERATE	missense_variant	556	153	A/T	7.964e-06	8.807e-06	0.122	-	0.533884	0.029139	-0.8736	0.463733	-	-	-	rs1574430,rs77626494
eGFRcrea	dmg_cadd	SLC22A7	389313	3.0136e-38	-0.203886	0.0157674	0.00291436	67	6:43304231:G:A	rs773410390	0.448358	0.293138	0.386646	5.69861	7.3188e-06	A	MODERATE	missense_variant	1678	527	V/M	2.315e-05	4.922e-05	0.346	26.1	0.000220	0.037542	-0.5821	0.840958	-	-	-	rs1574430,rs77626494
eGFRcrea	dmg_cadd	SLC22A7	389313	3.0136e-38	-0.203886	0.0157674	0.00291436	67	6:43301134:G:A	rs370509415	0.448821	-0.0965314	0.127454	50.2518	6.45391e-05	A	HIGH	splice_acceptor_variant	-	-	-	2.387e-05	3.518e-05	-	34	-	-	-	-	-	-	HC	rs1574430,rs77626494
eGFRcrea	dmg_cadd	SLC22A7	389313	3.0136e-38	-0.203886	0.0157674	0.00291436	67	6:43302213:T:C	rs756333321	0.461825	-0.365849	0.497182	3.34039	4.29011e-06	C	MODERATE	missense_variant	1174	359	F/L	8.512e-06	9.396e-06	0.120	23.0	0.000000	0.018817	-0.9736	0.871510	-	-	-	rs1574430,rs77626494
eGFRcrea	dmg_cadd	SLC22A7	389313	3.0136e-38	-0.203886	0.0157674	0.00291436	67	6:43299096:AGGTC:A	-	0.506316	-0.179685	0.270371	10.5993	1.36128e-05	A	HIGH	splice_donor_variant,coding_sequence_variant,intron_variant	497-?	133-?	-	-	-	-	-	-	-	-	-	-	-	HC	rs1574430,rs77626494
eGFRcrea	dmg_cadd	SLC22A7	389313	3.0136e-38	-0.203886	0.0157674	0.00291436	67	6:43302204:G:A	rs1205738663	0.517488	0.182368	0.28177	13.9818	1.7957e-05	A	MODERATE	missense_variant	1165	356	G/R	-	-	0.629	26.9	0.000002	0.193002	0.5372	0.903259	-	-	-	rs1574430,rs77626494
eGFRcrea	dmg_cadd	SLC22A7	389313	3.0136e-38	-0.203886	0.0157674	0.00291436	67	6:43302244:C:T	rs1185252469	0.536847	-0.26569	0.430207	4.41888	5.67523e-06	T	MODERATE	missense_variant	1205	369	S/L	8.095e-06	8.961e-06	0.298	23.2	0.066517	0.083251	-0.3282	0.759923	-	-	-	rs1574430,rs77626494
eGFRcrea	dmg_cadd	SLC22A7	389313	3.0136e-38	-0.203886	0.0157674	0.00291436	67	6:43304120:T:C	rs1414815010	0.54099	0.234427	0.383478	5.20502	6.68487e-06	C	MODERATE	missense_variant	1567	490	W/R	4.048e-06	8.895e-06	0.479	-	0.000000	0.065632	-0.4414	0.887378	-	-	-	rs1574430,rs77626494
eGFRcrea	dmg_cadd	SLC22A7	389313	3.0136e-38	-0.203886	0.0157674	0.00291436	67	6:43304122:G:C	rs1460378835	0.54099	0.234427	0.383478	5.20502	6.68487e-06	C	MODERATE	missense_variant	1569	490	W/C	4.046e-06	8.889e-06	0.448	-	0.000000	0.048299	-0.0378	0.939461	-	-	-	rs1574430,rs77626494
eGFRcrea	dmg_cadd	SLC22A7	389313	3.0136e-38	-0.203886	0.0157674	0.00291436	67	6:43299728:G:A	rs372008286	0.55184	-0.0680672	0.114398	59.8934	7.6922e-05	A	MODERATE	missense_variant	704	202	R/H	4.773e-05	7.914e-05	0.793	30	0.000041	0.065611	0.4520	0.970672	-	-	-	rs1574430,rs77626494
eGFRcrea	dmg_cadd	SLC22A7	389313	3.0136e-38	-0.203886	0.0157674	0.00291436	67	6:43301619:C:T	rs372174256	0.588064	0.153987	0.284296	11.6014	1.48998e-05	T	HIGH	stop_gained	1087	330	R/*	1.99e-05	1.76e-05	-	35	0.395328	-	-	0.251874	-	-	HC	rs1574430,rs77626494
eGFRcrea	dmg_cadd	SLC22A7	389313	3.0136e-38	-0.203886	0.0157674	0.00291436	67	6:43298716:G:A	rs368655555	0.625482	0.147464	0.302121	9.41925	1.20973e-05	A	MODERATE	missense_variant	457	120	D/N	1.101e-05	0	0.112	22.4	0.000130	0.017073	-1.0406	0.845179	-	-	-	rs1574430,rs77626494
eGFRcrea	dmg_cadd	SLC22A7	389313	3.0136e-38	-0.203886	0.0157674	0.00291436	67	6:43299405:G:C	rs751306745	0.714109	0.109977	0.300202	11.0739	1.42223e-05	C	MODERATE	missense_variant	514	139	E/Q	1.591e-05	3.516e-05	0.235	23.0	0.011411	0.035583	-0.5439	0.957346	-	-	-	rs1574430,rs77626494
eGFRcrea	dmg_cadd	SLC22A7	389313	3.0136e-38	-0.203886	0.0157674	0.00291436	67	6:43301647:G:A	rs202191934	0.734462	0.0624107	0.183996	24.0008	3.08245e-05	A	MODERATE	missense_variant	1115	339	R/H	6.375e-05	0	0.531	24.1	0.000016	0.060947	-0.3071	0.738360	-	-	-	rs1574430,rs77626494
eGFRcrea	dmg_cadd	SLC22A7	389313	3.0136e-38	-0.203886	0.0157674	0.00291436	67	6:43299962:AG:A	-	0.751717	-0.11623	0.367379	5.8833	7.556e-06	A	HIGH	frameshift_variant	822-823	241-242	TG/TX	-	-	-	-	-	-	-	-	-	-	HC	rs1574430,rs77626494
eGFRcrea	dmg_cadd	SLC22A7	389313	3.0136e-38	-0.203886	0.0157674	0.00291436	67	6:43299489:G:C	-	0.761302	0.106627	0.35101	6.03802	7.75472e-06	C	MODERATE	missense_variant	598	167	D/H	-	-	0.896	-	0.000027	0.138633	0.4844	0.975538	-	-	-	rs1574430,rs77626494
eGFRcrea	dmg_cadd	SLC22A7	389313	3.0136e-38	-0.203886	0.0157674	0.00291436	67	6:43299148:T:TC	rs775200325	0.779054	-0.0449552	0.160238	29.4816	3.78636e-05	TC	MODIFIER	intron_variant	-	-	-	8.034e-06	1.797e-05	-	-	-	-	-	-	-	-	-	rs1574430,rs77626494
eGFRcrea	dmg_cadd	SLC22A7	389313	3.0136e-38	-0.203886	0.0157674	0.00291436	67	6:43301646:C:T	rs763840074	0.785103	-0.1049	0.384707	5.23383	6.72187e-06	T	MODERATE	missense_variant	1114	339	R/C	6.771e-05	2.644e-05	0.669	25.7	0.000016	0.098718	-0.1966	0.872498	-	-	-	rs1574430,rs77626494
eGFRcrea	dmg_cadd	SLC22A7	389313	3.0136e-38	-0.203886	0.0157674	0.00291436	67	6:43301644:T:G	-	0.799486	0.154403	0.607854	2	2.56863e-06	G	MODERATE	missense_variant	1112	338	F/C	-	-	0.576	-	0.000013	0.065098	-0.2713	0.950229	-	-	-	rs1574430,rs77626494
eGFRcrea	dmg_cadd	SLC22A7	389313	3.0136e-38	-0.203886	0.0157674	0.00291436	67	6:43299459:G:A	rs778414268	0.831083	0.0752588	0.352809	6.06549	7.78999e-06	A	MODERATE	missense_variant	568	157	V/M	2.791e-05	4.412e-05	0.216	14.60	0.974075	0.034978	-0.7269	0.735015	-	-	-	rs1574430,rs77626494
eGFRcrea	dmg_cadd	SLC22A7	389313	3.0136e-38	-0.203886	0.0157674	0.00291436	67	6:43299988:T:C	rs771464205	0.841643	0.0233513	0.116878	55.1925	7.08845e-05	C	MODERATE	missense_variant	848	250	V/A	2.784e-05	4.395e-05	0.272	19.02	0.047814	0.025479	-0.8512	0.751709	-	-	-	rs1574430,rs77626494
eGFRcrea	dmg_cadd	SLC22A7	389313	3.0136e-38	-0.203886	0.0157674	0.00291436	67	6:43304112:A:G	rs777284668	0.882052	0.0482075	0.324917	7.46692	9.58987e-06	G	MODERATE	missense_variant	1559	487	D/G	2.846e-05	1.785e-05	0.333	27.5	0.000086	0.031398	-1.0503	0.874757	-	-	-	rs1574430,rs77626494
eGFRcrea	dmg_cadd	SLC22A7	389313	3.0136e-38	-0.203886	0.0157674	0.00291436	67	6:43302667:G:A	-	0.882061	-0.0588179	0.39646	7.39563	9.49831e-06	A	HIGH	stop_gained	1388	430	W/*	-	-	-	-	0.002479	-	-	0.539067	-	-	LC	rs1574430,rs77626494
eGFRcrea	dmg_cadd	SLC22A7	389313	3.0136e-38	-0.203886	0.0157674	0.00291436	67	6:43304248:T:A	-	0.885191	0.0343893	0.238166	13.8267	1.77578e-05	A	LOW	splice_region_variant,intron_variant	-	-	-	-	-	-	-	-	-	-	-	-	-	-	rs1574430,rs77626494
eGFRcrea	dmg_cadd	SLC22A7	389313	3.0136e-38	-0.203886	0.0157674	0.00291436	67	6:43299418:T:C	COSV65356161	0.917585	0.046314	0.447581	4.78699	6.14799e-06	C	MODERATE	missense_variant	527	143	L/P	-	-	0.730	-	0.000008	0.241345	0.3529	0.984403	-	-	-	rs1574430,rs77626494
eGFRcrea	dmg_cadd	SLC22A7	389313	3.0136e-38	-0.203886	0.0157674	0.00291436	67	6:43301629:C:T	COSV51483528	0.966938	0.0179632	0.433386	4.03693	5.18468e-06	T	MODERATE	missense_variant	1097	333	S/L	-	-	0.347	-	0.000153	0.111981	-0.1325	0.824738	-	-	-	rs1574430,rs77626494
eGFRcrea	dmg_cadd	SLC22A7	389313	3.0136e-38	-0.203886	0.0157674	0.00291436	67	6:43299766:A:G	rs369251648	0.989426	0.00276009	0.208268	17.218	2.21133e-05	G	MODERATE	missense_variant	742	215	I/V	3.182e-05	2.639e-05	0.165	23.3	0.000002	0.007004	-0.9958	0.854197	-	-	-	rs1574430,rs77626494
eGFRcrea	dmg_cadd	SLC22A7	389313	3.0136e-38	-0.203886	0.0157674	0.00291436	67	6:43299269:A:T	-	0.992698	0.00321215	0.351002	6.00879	7.71717e-06	T	MODIFIER	intron_variant	-	-	-	-	-	-	-	-	-	-	-	-	-	-	rs1574430,rs77626494
eGFRcrea	dmg_cadd	SLC22A7	389313	3.0136e-38	-0.203886	0.0157674	0.00291436	67	6:43304196:C:T	rs369673641	0.994204	-0.00194495	0.267752	12.8787	1.65403e-05	T	MODERATE	missense_variant	1643	515	T/M	2.542e-05	3.678e-05	0.699	25.7	0.000000	0.100571	0.1299	0.964563	-	-	-	rs1574430,rs77626494
eGFRcrea	dmg_cadd	SLC47A1	389313	3.10354e-34	-0.158535	0.0129945	0.0058947	59	17:19555892:T:A	rs141572615	1.51312e-17	-0.189658	0.0222443	1496.57	0.00192207	A	MODERATE	missense_variant	922	279	V/D	0.001311	0.002546	0.422	27.2	0.000000	0.029192	-0.6411	0.905265	-	-	-	rs2440164,rs111374932,rs2453580,rs111653425,rs2165894
eGFRcrea	dmg_cadd	SLC47A1	389313	3.10354e-34	-0.158535	0.0129945	0.0058947	59	17:19567189:G:A	rs147768037	3.67438e-12	-0.251608	0.0362069	607.101	0.000779708	A	MODERATE	missense_variant	1356	424	G/R	0.0006521	0.001073	0.672	26.5	0.000000	0.017643	0.0634	0.964840	-	-	-	rs2440164,rs111374932,rs2453580,rs111653425,rs2165894
eGFRcrea	dmg_cadd	SLC47A1	389313	3.10354e-34	-0.158535	0.0129945	0.0058947	59	17:19555862:T:C	rs145720500	5.21051e-05	-0.399758	0.0988039	78.4622	0.00010077	C	MODERATE	missense_variant	892	269	M/T	0.0001075	0.0002112	0.677	26.2	0.000000	0.024674	-0.2596	0.929006	-	-	-	rs2440164,rs111374932,rs2453580,rs111653425,rs2165894
eGFRcrea	dmg_cadd	SLC47A1	389313	3.10354e-34	-0.158535	0.0129945	0.0058947	59	17:19547986:C:T	rs376684832	0.0118065	-0.308239	0.12242	53.1078	6.82071e-05	T	MODERATE	missense_variant,splice_region_variant	394	103	T/M	2.401e-05	0	0.417	24.9	0.000000	0.032859	-0.6431	0.914199	-	-	-	rs2440164,rs111374932,rs2453580,rs111653425,rs2165894
eGFRcrea	dmg_cadd	SLC47A1	389313	3.10354e-34	-0.158535	0.0129945	0.0058947	59	17:19542492:G:A	rs202002655	0.0171137	-0.215211	0.0902633	93.718	0.000120363	A	MODERATE	missense_variant,splice_region_variant	321	79	A/T	6.048e-05	6.22e-05	0.256	23.1	0.000074	0.010242	-1.0614	0.736045	-	-	-	rs2440164,rs111374932,rs2453580,rs111653425,rs2165894
eGFRcrea	dmg_cadd	SLC47A1	389313	3.10354e-34	-0.158535	0.0129945	0.0058947	59	17:19555883:C:T	rs375100642	0.0208152	-0.209815	0.0907769	92.2821	0.000118519	T	MODERATE	missense_variant	913	276	A/V	2.391e-05	5.286e-05	0.187	23.1	0.000000	0.005261	-0.9185	0.226084	-	-	-	rs2440164,rs111374932,rs2453580,rs111653425,rs2165894
eGFRcrea	dmg_cadd	SLC47A1	389313	3.10354e-34	-0.158535	0.0129945	0.0058947	59	17:19555837:C:T	rs375863644	0.0273198	-0.266	0.12053	53.8608	6.91741e-05	T	MODERATE	missense_variant	867	261	R/C	6.772e-05	3.52e-05	0.094	23.3	0.491532	0.007539	-1.0145	0.293448	-	-	-	rs2440164,rs111374932,rs2453580,rs111653425,rs2165894
eGFRcrea	dmg_cadd	SLC47A1	389313	3.10354e-34	-0.158535	0.0129945	0.0058947	59	17:19555784:T:TC	rs373281364	0.032879	-0.319648	0.149819	40.313	5.17745e-05	TC	MODIFIER	intron_variant	-	-	-	7.196e-05	1.763e-05	-	-	-	-	-	-	-	-	-	rs2440164,rs111374932,rs2453580,rs111653425,rs2165894
eGFRcrea	dmg_cadd	SLC47A1	389313	3.10354e-34	-0.158535	0.0129945	0.0058947	59	17:19546468:G:A	rs750584659	0.0331277	-0.271497	0.127432	47.1292	6.05286e-05	A	MODERATE	missense_variant	357	91	G/S	0.0001154	1.76e-05	0.770	27.7	0.000000	0.031021	0.2586	0.966256	-	-	-	rs2440164,rs111374932,rs2453580,rs111653425,rs2165894
eGFRcrea	dmg_cadd	SLC47A1	389313	3.10354e-34	-0.158535	0.0129945	0.0058947	59	17:19555225:C:T	rs767295387	0.0352318	-0.451173	0.214264	16.4227	2.10919e-05	T	MODERATE	missense_variant	643	186	P/L	1.193e-05	2.637e-05	0.582	26.5	0.000000	0.056559	-0.0442	0.951980	-	-	-	rs2440164,rs111374932,rs2453580,rs111653425,rs2165894
eGFRcrea	dmg_cadd	SLC47A1	389313	3.10354e-34	-0.158535	0.0129945	0.0058947	59	17:19548031:G:A	rs77138970	0.0419987	-0.232644	0.114404	57.9518	7.44283e-05	A	MODERATE	missense_variant	439	118	R/Q	1.99e-05	4.4e-05	0.363	23.1	0.000000	0.01998	-0.7102	0.890538	-	-	-	rs2440164,rs111374932,rs2453580,rs111653425,rs2165894
eGFRcrea	dmg_cadd	SLC47A1	389313	3.10354e-34	-0.158535	0.0129945	0.0058947	59	17:19548018:G:A	rs372838369	0.0689916	-0.195567	0.107545	65.4326	8.4036e-05	A	MODERATE	missense_variant	426	114	V/M	2.388e-05	5.283e-05	0.216	22.9	0.015109	0.014834	-0.7975	0.379520	-	-	-	rs2440164,rs111374932,rs2453580,rs111653425,rs2165894
eGFRcrea	dmg_cadd	SLC47A1	389313	3.10354e-34	-0.158535	0.0129945	0.0058947	59	17:19548072:G:C	-	0.075103	-0.664261	0.373215	6.23297	8.00509e-06	C	MODERATE	missense_variant	480	132	A/P	-	-	0.508	-	0.000000	0.024525	-0.8007	0.984793	-	-	-	rs2440164,rs111374932,rs2453580,rs111653425,rs2165894
eGFRcrea	dmg_cadd	SLC47A1	389313	3.10354e-34	-0.158535	0.0129945	0.0058947	59	17:19548051:C:T	rs77474263	0.0999278	-0.492345	0.299261	8.86426	1.13845e-05	T	MODERATE	missense_variant	459	125	L/F	0.02092	0.0002902	0.438	23.9	0.000000	-	-0.8842	0.645695	-	-	-	rs2440164,rs111374932,rs2453580,rs111653425,rs2165894
eGFRcrea	dmg_cadd	SLC47A1	389313	3.10354e-34	-0.158535	0.0129945	0.0058947	59	17:19555995:G:T	rs201666623	0.108571	-0.295171	0.183947	23.3691	3.00132e-05	T	MODERATE	missense_variant,splice_region_variant	940	285	G/V	7.956e-05	0.0001495	0.772	33	0.000000	0.010654	0.1574	0.983909	-	-	-	rs2440164,rs111374932,rs2453580,rs111653425,rs2165894
eGFRcrea	dmg_cadd	SLC47A1	389313	3.10354e-34	-0.158535	0.0129945	0.0058947	59	17:19560222:G:A	rs113126898	0.116382	-0.11547	0.0735412	144.19	0.000185185	A	MODERATE	missense_variant	1042	319	R/Q	5.988e-05	7.068e-05	0.246	23.1	0.000000	0.007908	-0.5247	0.535526	-	-	-	rs2440164,rs111374932,rs2453580,rs111653425,rs2165894
eGFRcrea	dmg_cadd	SLC47A1	389313	3.10354e-34	-0.158535	0.0129945	0.0058947	59	17:19556021:G:A	rs563267554	0.121055	-0.320022	0.206417	19.0184	2.44256e-05	A	MODERATE	missense_variant	966	294	A/T	0.0003858	7.035e-05	0.391	24.4	0.000000	0.009821	-0.4206	0.838485	-	-	-	rs2440164,rs111374932,rs2453580,rs111653425,rs2165894
eGFRcrea	dmg_cadd	SLC47A1	389313	3.10354e-34	-0.158535	0.0129945	0.0058947	59	17:19555224:C:T	-	0.133084	-0.395555	0.263343	11.5918	1.48875e-05	T	MODERATE	missense_variant	642	186	P/S	-	-	0.547	-	0.000000	0.036102	-0.3441	0.951980	-	-	-	rs2440164,rs111374932,rs2453580,rs111653425,rs2165894
eGFRcrea	dmg_cadd	SLC47A1	389313	3.10354e-34	-0.158535	0.0129945	0.0058947	59	17:19542466:A:T	rs1340570702	0.150493	-0.52671	0.366333	5.99951	7.70525e-06	T	MODERATE	missense_variant	295	70	E/V	8.002e-06	1.766e-05	0.576	28.6	0.000000	0.044727	-0.2804	0.954759	-	-	-	rs2440164,rs111374932,rs2453580,rs111653425,rs2165894
eGFRcrea	dmg_cadd	SLC47A1	389313	3.10354e-34	-0.158535	0.0129945	0.0058947	59	17:19555885:T:C	rs369310193	0.15474	-0.509297	0.357907	7.47937	9.60586e-06	C	MODERATE	missense_variant	915	277	Y/H	1.593e-05	8.808e-06	0.505	27.4	0.000005	0.022493	-0.1234	0.976111	-	-	-	rs2440164,rs111374932,rs2453580,rs111653425,rs2165894
eGFRcrea	dmg_cadd	SLC47A1	389313	3.10354e-34	-0.158535	0.0129945	0.0058947	59	17:19577474:G:A	rs144621154	0.171645	-0.188613	0.137982	41.4066	5.3179e-05	A	MODERATE	missense_variant	1720	545	R/Q	3.579e-05	2.637e-05	0.101	22.7	0.017775	0.010125	-0.9960	0.385123	-	-	-	rs111374932,rs2453580,rs111653425,rs2165894
eGFRcrea	dmg_cadd	SLC47A1	389313	3.10354e-34	-0.158535	0.0129945	0.0058947	59	17:19577473:C:T	rs773686189	0.175036	-0.316755	0.233561	17.2375	2.21383e-05	T	MODERATE	missense_variant	1719	545	R/W	4.772e-05	4.395e-05	0.134	23.6	0.017775	0.01288	-0.9489	0.504661	-	-	-	rs111374932,rs2453580,rs111653425,rs2165894
eGFRcrea	dmg_cadd	SLC47A1	389313	3.10354e-34	-0.158535	0.0129945	0.0058947	59	17:19548008:G:C	rs780000065	0.178661	-0.0944651	0.0702401	162.895	0.000209208	C	MODERATE	missense_variant	416	110	K/N	1.195e-05	2.643e-05	0.302	23.9	0.000086	0.013049	-0.7568	0.931993	-	-	-	rs2440164,rs111374932,rs2453580,rs111653425,rs2165894
eGFRcrea	dmg_cadd	SLC47A1	389313	3.10354e-34	-0.158535	0.0129945	0.0058947	59	17:19560263:C:T	rs375236013	0.197804	0.296477	0.230214	17.0647	2.19164e-05	T	MODERATE	missense_variant	1083	333	R/W	0.0001196	6.175e-05	0.193	22.8	0.000013	0.008766	-1.0325	0.941212	-	-	-	rs2440164,rs111374932,rs2453580,rs111653425,rs2165894
eGFRcrea	dmg_cadd	SLC47A1	389313	3.10354e-34	-0.158535	0.0129945	0.0058947	59	17:19555784:TC:T	rs373281364	0.205619	0.70289	0.555334	2.89374	3.71647e-06	T	MODIFIER	intron_variant	-	-	-	1.599e-05	1.763e-05	-	-	-	-	-	-	-	-	-	rs2440164,rs111374932,rs2453580,rs111653425,rs2165894
eGFRcrea	dmg_cadd	SLC47A1	389313	3.10354e-34	-0.158535	0.0129945	0.0058947	59	17:19556003:G:A	rs149604973	0.218128	0.153457	0.124608	49.4302	6.34839e-05	A	MODERATE	missense_variant	948	288	G/S	0.0004494	0.0002814	0.082	20.3	0.000007	0.003039	-1.0629	0.452512	-	-	-	rs2440164,rs111374932,rs2453580,rs111653425,rs2165894
eGFRcrea	dmg_cadd	SLC47A1	389313	3.10354e-34	-0.158535	0.0129945	0.0058947	59	17:19578067:C:T	rs36119998	0.221947	-0.366641	0.300189	11.2499	1.44484e-05	T	MODIFIER	3_prime_UTR_variant	2313	-	-	7.665e-06	0	-	1.040	-	-	-	-	-	-	-	rs111374932,rs2453580,rs111653425,rs2165894
eGFRcrea	dmg_cadd	SLC47A1	389313	3.10354e-34	-0.158535	0.0129945	0.0058947	59	17:19548012:G:A	rs749264977	0.225671	-0.154282	0.127339	47.2064	6.06279e-05	A	MODERATE	missense_variant	420	112	V/M	3.982e-06	0	0.321	23.6	0.000000	0.017741	-0.7590	0.893426	-	-	-	rs2440164,rs111374932,rs2453580,rs111653425,rs2165894
eGFRcrea	dmg_cadd	SLC47A1	389313	3.10354e-34	-0.158535	0.0129945	0.0058947	59	17:19556003:G:C	rs149604973	0.231874	-0.241899	0.202334	18.8066	2.41536e-05	C	MODERATE	missense_variant	948	288	G/R	-	-	0.301	25.5	0.000007	0.028638	-0.5673	0.811978	-	-	-	rs2440164,rs111374932,rs2453580,rs111653425,rs2165894
eGFRcrea	dmg_cadd	SLC47A1	389313	3.10354e-34	-0.158535	0.0129945	0.0058947	59	17:19567160:T:C	rs374200449	0.258485	-0.205216	0.181611	25.254	3.24341e-05	C	MODERATE	missense_variant	1327	414	I/T	0.0001312	9.669e-05	0.267	21.6	0.041705	0.005721	-0.9200	0.881751	-	-	-	rs2440164,rs111374932,rs2453580,rs111653425,rs2165894
eGFRcrea	dmg_cadd	SLC47A1	389313	3.10354e-34	-0.158535	0.0129945	0.0058947	59	17:19555616:T:C	rs371126963	0.265831	-0.113781	0.102255	74.7388	9.59881e-05	C	MODERATE	missense_variant	751	222	I/T	3.579e-05	4.395e-05	0.227	21.1	0.294574	0.010573	-0.8628	0.758709	-	-	-	rs2440164,rs111374932,rs2453580,rs111653425,rs2165894
eGFRcrea	dmg_cadd	SLC47A1	389313	3.10354e-34	-0.158535	0.0129945	0.0058947	59	17:19560493:G:A	rs375774632	0.288623	-0.22412	0.211205	19.0078	2.44119e-05	A	MODERATE	missense_variant,splice_region_variant	1192	369	R/Q	1.591e-05	3.516e-05	0.012	26.7	0.265893	0.006054	-1.0869	0.115850	-	-	-	rs2440164,rs111374932,rs2453580,rs111653425,rs2165894
eGFRcrea	dmg_cadd	SLC47A1	389313	3.10354e-34	-0.158535	0.0129945	0.0058947	59	17:19548130:C:T	rs143542564	0.303031	-0.184875	0.179498	23.0169	2.95609e-05	T	MODERATE	missense_variant	538	151	S/F	5.598e-05	9.707e-05	0.529	25.5	-	0.035138	-	0.950038	-	-	-	rs2440164,rs111374932,rs2453580,rs111653425,rs2165894
eGFRcrea	dmg_cadd	SLC47A1	389313	3.10354e-34	-0.158535	0.0129945	0.0058947	59	17:19547980:CCCAGACGTACGGGAG:C	rs1022533155	0.350635	-0.179188	0.191982	22.1269	2.84179e-05	C	HIGH	splice_acceptor_variant,coding_sequence_variant,intron_variant	?-403	?-106	-	8.027e-06	1.777e-05	-	-	-	-	-	-	-	-	HC	rs2440164,rs111374932,rs2453580,rs111653425,rs2165894
eGFRcrea	dmg_cadd	SLC47A1	389313	3.10354e-34	-0.158535	0.0129945	0.0058947	59	17:19560462:G:T	rs1443468259	0.364495	-0.143692	0.158454	32.4067	4.16204e-05	T	MODERATE	missense_variant	1161	359	D/Y	7.953e-06	8.79e-06	0.193	33	0.000000	0.009062	-0.8098	0.836246	-	-	-	rs2440164,rs111374932,rs2453580,rs111653425,rs2165894
eGFRcrea	dmg_cadd	SLC47A1	389313	3.10354e-34	-0.158535	0.0129945	0.0058947	59	17:19555807:G:T	rs753326289	0.372368	-0.190439	0.213486	17.6415	2.26572e-05	T	HIGH	stop_gained	837	251	E/*	0	0	-	-	0.000056	-	-	0.978112	-	-	HC	rs2440164,rs111374932,rs2453580,rs111653425,rs2165894
eGFRcrea	dmg_cadd	SLC47A1	389313	3.10354e-34	-0.158535	0.0129945	0.0058947	59	17:19577518:G:A	rs779978512	0.383661	0.374451	0.429825	4.00494	5.1436e-06	A	MODERATE	missense_variant	1764	560	G/R	3.977e-06	0	0.412	28.9	-	0.090905	-0.3347	0.834911	-	-	-	rs111374932,rs2453580,rs111653425,rs2165894
eGFRcrea	dmg_cadd	SLC47A1	389313	3.10354e-34	-0.158535	0.0129945	0.0058947	59	17:19560489:G:A	rs551319180	0.396039	0.32554	0.383567	5.47485	7.03143e-06	A	MODERATE	missense_variant	1188	368	D/N	2.386e-05	1.758e-05	0.240	25.4	0.000000	0.010789	-0.6314	0.820758	-	-	-	rs2440164,rs111374932,rs2453580,rs111653425,rs2165894
eGFRcrea	dmg_cadd	SLC47A1	389313	3.10354e-34	-0.158535	0.0129945	0.0058947	59	17:19577518:G:C	rs779978512	0.456754	-0.105631	0.141939	39.5185	5.07541e-05	C	MODERATE	missense_variant	1764	560	G/R	1.989e-05	4.397e-05	0.412	26.4	-	0.083133	-0.3347	0.839256	-	-	-	rs111374932,rs2453580,rs111653425,rs2165894
eGFRcrea	dmg_cadd	SLC47A1	389313	3.10354e-34	-0.158535	0.0129945	0.0058947	59	17:19542493:C:T	rs776468116	0.465626	-0.184902	0.253424	12.3039	1.58021e-05	T	MODERATE	missense_variant,splice_region_variant	322	79	A/V	3.633e-05	5.338e-05	0.293	25.2	0.000074	0.019245	-0.8074	0.806444	-	-	-	rs2440164,rs111374932,rs2453580,rs111653425,rs2165894
eGFRcrea	dmg_cadd	SLC47A1	389313	3.10354e-34	-0.158535	0.0129945	0.0058947	59	17:19577519:G:A	rs1206958951	0.467916	0.207719	0.286164	9.50745	1.22105e-05	A	MODERATE	missense_variant	1765	560	G/E	3.978e-06	8.796e-06	0.419	-	-	0.082251	-0.3347	0.834911	-	-	-	rs111374932,rs2453580,rs111653425,rs2165894
eGFRcrea	dmg_cadd	SLC47A1	389313	3.10354e-34	-0.158535	0.0129945	0.0058947	59	17:19533941:T:G	rs759879727	0.561292	0.0559471	0.0963072	82.975	0.000106566	G	HIGH	start_lost	88	1	M/R	8.755e-05	0.0001818	-	21.6	0.352186	0.755916	-1.0323	0.033771	-	-	-	rs2440164,rs111374932,rs2453580,rs111653425
eGFRcrea	dmg_cadd	SLC47A1	389313	3.10354e-34	-0.158535	0.0129945	0.0058947	59	17:19542421:T:C	rs753368724	0.570614	-0.0538565	0.0949604	82.5569	0.000106029	C	MODERATE	missense_variant	250	55	I/T	4.019e-05	7.079e-05	0.265	25.1	0.000041	0.019729	-0.6209	0.823573	-	-	-	rs2440164,rs111374932,rs2453580,rs111653425,rs2165894
eGFRcrea	dmg_cadd	SLC47A1	389313	3.10354e-34	-0.158535	0.0129945	0.0058947	59	17:19555310:G:A	COSV54501247	0.606735	-0.206675	0.401514	8.26923	1.06203e-05	A	HIGH	splice_donor_variant	-	-	-	-	-	-	-	-	-	-	-	-	-	HC	rs2440164,rs111374932,rs2453580,rs111653425,rs2165894
eGFRcrea	dmg_cadd	SLC47A1	389313	3.10354e-34	-0.158535	0.0129945	0.0058947	59	17:19542481:C:T	rs143217368	0.607696	-0.220363	0.429252	4.28302	5.50074e-06	T	MODERATE	missense_variant	310	75	T/M	8.028e-06	0	0.256	23.4	0.000033	0.025602	-0.4916	0.704434	-	-	-	rs2440164,rs111374932,rs2453580,rs111653425,rs2165894
eGFRcrea	dmg_cadd	SLC47A1	389313	3.10354e-34	-0.158535	0.0129945	0.0058947	59	17:19577477:G:A	rs762466587	0.650348	-0.0500433	0.110403	62.9542	8.08529e-05	A	MODERATE	missense_variant	1723	546	R/Q	7.953e-06	0	0.189	24.3	0.000106	0.038168	-0.7772	0.587298	-	-	-	rs111374932,rs2453580,rs111653425,rs2165894
eGFRcrea	dmg_cadd	SLC47A1	389313	3.10354e-34	-0.158535	0.0129945	0.0058947	59	17:19556016:T:C	rs768972014	0.712121	-0.0805283	0.218229	17.2349	2.2135e-05	C	MODERATE	missense_variant	961	292	L/P	7.953e-06	1.758e-05	0.735	28.4	0.000000	0.05416	0.2489	0.983509	-	-	-	rs2440164,rs111374932,rs2453580,rs111653425,rs2165894
eGFRcrea	dmg_cadd	SLC47A1	389313	3.10354e-34	-0.158535	0.0129945	0.0058947	59	17:19555595:GCT:G	-	0.714422	0.188999	0.516498	4.06836	5.22505e-06	G	HIGH	frameshift_variant,splice_region_variant	730-732	215-216	GS/GX	-	-	-	-	-	-	-	-	-	-	HC	rs2440164,rs111374932,rs2453580,rs111653425,rs2165894
eGFRcrea	dmg_cadd	SLC47A1	389313	3.10354e-34	-0.158535	0.0129945	0.0058947	59	17:19549655:C:T	rs35646404	0.724491	-0.0132037	0.0374612	559.076	0.000718029	T	MODERATE	missense_variant	562	159	T/M	0.0001193	0.000211	0.047	4.182	-	-	-	0.401665	-	-	-	rs2440164,rs111374932,rs2453580,rs111653425,rs2165894
eGFRcrea	dmg_cadd	SLC47A1	389313	3.10354e-34	-0.158535	0.0129945	0.0058947	59	17:19560296:GGT:G	-	0.728855	-0.148753	0.429116	4.21832	5.41765e-06	G	HIGH	splice_donor_variant,coding_sequence_variant	1116-?	344-?	-	-	-	-	-	-	-	-	-	-	-	HC	rs2440164,rs111374932,rs2453580,rs111653425,rs2165894
eGFRcrea	dmg_cadd	SLC47A1	389313	3.10354e-34	-0.158535	0.0129945	0.0058947	59	17:19560212:G:A	rs773052291	0.737708	0.0403946	0.12062	54.0585	6.94281e-05	A	MODERATE	missense_variant	1032	316	A/T	1.598e-05	3.537e-05	0.112	23.0	0.009372	0.004538	-1.0383	0.855609	-	-	-	rs2440164,rs111374932,rs2453580,rs111653425,rs2165894
eGFRcrea	dmg_cadd	SLC47A1	389313	3.10354e-34	-0.158535	0.0129945	0.0058947	59	17:19549664:T:C	rs764727388	0.856495	0.0258894	0.143164	36.9691	4.74799e-05	C	MODERATE	missense_variant	571	162	I/T	3.977e-06	8.791e-06	0.301	-	-	0.063952	-	0.864155	-	-	-	rs2440164,rs111374932,rs2453580,rs111653425,rs2165894
eGFRcrea	dmg_cadd	SLC47A1	389313	3.10354e-34	-0.158535	0.0129945	0.0058947	59	17:19577486:T:C	rs374222515	0.890172	-0.0374944	0.271528	10.5073	1.34946e-05	C	MODERATE	missense_variant	1732	549	L/P	1.193e-05	2.637e-05	0.127	22.0	0.010214	0.009729	-1.0128	0.379163	-	-	-	rs111374932,rs2453580,rs111653425,rs2165894
eGFRcrea	dmg_cadd	SLC47A1	389313	3.10354e-34	-0.158535	0.0129945	0.0058947	59	17:19577521:A:ATT	rs1245339522	0.90021	-0.0538966	0.429812	4.02686	5.17175e-06	ATT	HIGH	frameshift_variant	1767	561	I/IX	3.978e-06	8.796e-06	-	-	-	-	-	-	-	-	LC	rs111374932,rs2453580,rs111653425,rs2165894
eGFRcrea	dmg_cadd	SLC47A1	389313	3.10354e-34	-0.158535	0.0129945	0.0058947	59	17:19571554:G:GA	-	0.909135	0.0275171	0.241105	13.4697	1.72993e-05	GA	HIGH	frameshift_variant	1472	462	W/WX	-	-	-	-	-	-	-	-	-	-	HC	rs2440164,rs111374932,rs2453580,rs111653425,rs2165894
eGFRcrea	dmg_cadd	SLC47A1	389313	3.10354e-34	-0.158535	0.0129945	0.0058947	59	17:19577446:A:T	rs748344873	0.927163	-0.032082	0.350951	6	7.70588e-06	T	HIGH	stop_gained	1692	536	K/*	3.976e-06	8.79e-06	-	-	0.066162	-	-	0.119307	-	-	LC	rs111374932,rs2453580,rs111653425,rs2165894
eGFRcrea	dmg_cadd	SLC47A1	389313	3.10354e-34	-0.158535	0.0129945	0.0058947	59	17:19577348:GA:G	rs771266910	0.965304	-0.00734969	0.168962	27.0156	3.46965e-05	G	HIGH	frameshift_variant	1594-1595	503	G/X	3.579e-05	7.034e-05	-	-	-	-	-	-	-	-	LC	rs111374932,rs2453580,rs111653425,rs2165894
eGFRcrea	dmg_cadd	SLC47A1	389313	3.10354e-34	-0.158535	0.0129945	0.0058947	59	17:19546435:G:T	rs759270335	0.971439	0.00874399	0.244217	14.4374	1.85422e-05	T	MODERATE	missense_variant,splice_region_variant	324	80	V/F	1.593e-05	3.522e-05	0.235	22.3	0.000031	0.014948	-1.0886	0.813937	-	-	-	rs2440164,rs111374932,rs2453580,rs111653425,rs2165894
eGFRcrea	dmg_cadd	SLC47A1	389313	3.10354e-34	-0.158535	0.0129945	0.0058947	59	17:19549679:T:C	-	0.989996	-0.00278336	0.221981	15.3569	1.9723e-05	C	HIGH	splice_donor_variant	-	-	-	-	-	-	-	-	-	-	-	-	-	HC	rs2440164,rs111374932,rs2453580,rs111653425,rs2165894
eGFRcrea	ptv_dmg	LRP2	389313	1.98289e-31	0.0603069	0.00517104	0.0372815	431	2:169173147:C:T	rs34355135	5.57759e-20	0.125969	0.0137638	3926.37	0.00504269	T	MODERATE	missense_variant	11227	3698	V/M	0.005894	0.007228	0.428	6.686	0.000316	-	0.0630	0.187087	Benign/Likely_benign	Donnai-Barrow_syndrome&not_specified&not_provided	-	rs2075252,rs9287911
eGFRcrea	ptv_dmg	LRP2	389313	1.98289e-31	0.0603069	0.00517104	0.0372815	431	2:169246962:G:A	rs114842875	4.52695e-08	0.102817	0.0188	2096.02	0.00269195	A	MODERATE	missense_variant	3068	978	T/M	0.003716	0.003658	0.521	22.8	0.000020	-	0.6475	0.792982	Benign	Donnai-Barrow_syndrome&not_provided	-	rs16823029
eGFRcrea	ptv_dmg	LRP2	389313	1.98289e-31	0.0603069	0.00517104	0.0372815	431	2:169170643:T:A	rs200475391	1.76364e-07	0.202884	0.0388468	497.355	0.00063876	A	MODERATE	missense_variant	11423	3763	E/V	0.0002148	0.000387	0.942	28.2	0.000000	0.654764	1.1012	0.920247	Uncertain_significance	Inborn_genetic_diseases&not_provided	-	rs2075252,rs9287911
eGFRcrea	ptv_dmg	LRP2	389313	1.98289e-31	0.0603069	0.00517104	0.0372815	431	2:169174132:A:G	-	2.05985e-07	0.614631	0.118338	55.1807	7.08693e-05	G	MODERATE	missense_variant	10936	3601	C/R	-	-	0.974	-	0.000000	0.852012	0.8911	0.961335	-	-	-	rs2075252,rs9287911
eGFRcrea	ptv_dmg	LRP2	389313	1.98289e-31	0.0603069	0.00517104	0.0372815	431	2:169196976:G:A	rs371790481	1.7751e-06	0.427748	0.0895343	96.4884	0.000123921	A	MODERATE	missense_variant	8768	2878	P/L	1.989e-05	2.638e-05	0.665	26.4	0.000000	0.326091	1.0397	0.907523	-	-	-	rs2075252,rs9287911
eGFRcrea	ptv_dmg	LRP2	389313	1.98289e-31	0.0603069	0.00517104	0.0372815	431	2:169270949:C:T	rs1334814371	6.68361e-06	0.513579	0.114039	58.5338	7.51758e-05	T	MODERATE	missense_variant	2410	759	D/N	4.004e-06	8.883e-06	0.737	25.4	0.000000	0.270855	1.0484	0.847715	-	-	-	rs16823029
eGFRcrea	ptv_dmg	LRP2	389313	1.98289e-31	0.0603069	0.00517104	0.0372815	431	2:169185774:G:A	rs761574622	0.000130513	1.45363	0.379984	5.89001	7.56463e-06	A	MODERATE	missense_variant	9709	3192	R/W	3.984e-06	0	0.767	-	0.000000	0.063196	0.4459	0.948960	-	-	-	rs2075252,rs9287911
eGFRcrea	ptv_dmg	LRP2	389313	1.98289e-31	0.0603069	0.00517104	0.0372815	431	2:169172059:T:G	-	0.00039698	0.876987	0.247591	13.5258	1.73713e-05	G	MODERATE	missense_variant	11354	3740	D/A	-	-	0.976	-	0.000000	0.734872	0.9964	0.904057	-	-	-	rs2075252,rs9287911
eGFRcrea	ptv_dmg	LRP2	389313	1.98289e-31	0.0603069	0.00517104	0.0372815	431	2:169239640:C:T	rs767869932	0.000536434	0.443298	0.128052	45.7451	5.8751e-05	T	MODERATE	missense_variant	4316	1394	C/Y	3.977e-06	8.794e-06	0.959	-	0.000000	0.744345	1.0270	0.963252	-	-	-	rs16823029
eGFRcrea	ptv_dmg	LRP2	389313	1.98289e-31	0.0603069	0.00517104	0.0372815	431	2:169185615:C:A	rs759025536	0.000588288	0.417704	0.121533	53.3016	6.84559e-05	A	MODERATE	missense_variant	9868	3245	D/Y	-	-	0.950	24.8	0.000000	0.294158	1.0471	0.930710	Likely_pathogenic	Retinal_dystrophy	-	rs2075252,rs9287911
eGFRcrea	ptv_dmg	LRP2	389313	1.98289e-31	0.0603069	0.00517104	0.0372815	431	2:169162561:T:C	rs1474741555	0.000900538	1.0275	0.309498	8.19202	1.05211e-05	C	MODERATE	missense_variant	11933	3933	Y/C	7.959e-06	1.76e-05	0.715	-	0.000459	0.541407	0.8482	0.612934	-	-	-	rs2075252,rs9287911
eGFRcrea	ptv_dmg	LRP2	389313	1.98289e-31	0.0603069	0.00517104	0.0372815	431	2:169207145:G:C	rs780008529	0.00134049	0.768368	0.239578	13.7928	1.77143e-05	C	MODERATE	missense_variant	6710	2192	P/R	-	-	0.828	27.5	0.000000	0.538528	1.0761	0.916309	Uncertain_significance	Donnai-Barrow_syndrome	-	rs9287911,rs16823029
eGFRcrea	ptv_dmg	LRP2	389313	1.98289e-31	0.0603069	0.00517104	0.0372815	431	2:169241311:C:A	rs199627472	0.00142084	0.264918	0.0830364	110.633	0.000142088	A	MODERATE	missense_variant	3857	1241	G/V	5.568e-05	0.0001143	0.894	24.3	0.000000	0.26802	1.0189	0.945381	-	-	-	rs16823029
eGFRcrea	ptv_dmg	LRP2	389313	1.98289e-31	0.0603069	0.00517104	0.0372815	431	2:169235994:C:T	rs587780385	0.0017891	0.447919	0.143418	36.417	4.67708e-05	T	MODERATE	missense_variant	4901	1589	R/H	5.57e-05	7.039e-05	0.883	24.9	0.000000	0.298373	1.0924	0.947526	Uncertain_significance	Donnai-Barrow_syndrome&not_provided	-	rs16823029
eGFRcrea	ptv_dmg	LRP2	389313	1.98289e-31	0.0603069	0.00517104	0.0372815	431	2:169176550:G:A	rs201818030	0.00269016	-0.650286	0.216683	20.4704	2.62904e-05	A	MODERATE	missense_variant	10567	3478	H/Y	1.193e-05	2.639e-05	0.776	25.4	0.000000	0.298249	0.8563	0.942414	-	-	-	rs2075252,rs9287911
eGFRcrea	ptv_dmg	LRP2	389313	1.98289e-31	0.0603069	0.00517104	0.0372815	431	2:169175310:G:A	rs1188450012	0.00286045	0.445258	0.149298	36.7853	4.72439e-05	A	MODERATE	missense_variant	10786	3551	R/C	3.979e-06	8.803e-06	0.803	29.1	0.000000	0.349176	0.9948	0.811942	-	-	-	rs2075252,rs9287911
eGFRcrea	ptv_dmg	LRP2	389313	1.98289e-31	0.0603069	0.00517104	0.0372815	431	2:169279388:C:T	rs770524674	0.00345747	0.28547	0.0976354	82.1171	0.000105464	T	MODERATE	missense_variant	1684	517	V/M	2.791e-05	6.182e-05	0.417	9.367	0.118686	0.466502	0.9574	0.114919	-	-	-	rs16823029
eGFRcrea	ptv_dmg	LRP2	389313	1.98289e-31	0.0603069	0.00517104	0.0372815	431	2:169213749:A:G	-	0.00367864	0.688555	0.237067	13.9837	1.79595e-05	G	MODERATE	missense_variant	6083	1983	I/T	-	-	0.924	-	0.000000	0.348806	1.0713	0.900601	-	-	-	rs9287911,rs16823029
eGFRcrea	ptv_dmg	LRP2	389313	1.98289e-31	0.0603069	0.00517104	0.0372815	431	2:169257223:C:T	rs537125368	0.00490278	0.568306	0.202003	19.4017	2.49179e-05	T	MODERATE	missense_variant	2675	847	R/H	0.0001837	8.851e-05	0.685	23.3	0.000059	0.153706	0.5726	0.731396	Uncertain_significance	Donnai-Barrow_syndrome	-	rs16823029
eGFRcrea	ptv_dmg	LRP2	389313	1.98289e-31	0.0603069	0.00517104	0.0372815	431	2:169188239:T:G	rs778559985	0.00729509	1.15083	0.428926	4.39093	5.63933e-06	G	MODERATE	missense_variant	9194	3020	D/A	-	-	0.953	-	0.000000	0.763562	1.0624	0.921125	-	-	-	rs2075252,rs9287911
eGFRcrea	ptv_dmg	LRP2	389313	1.98289e-31	0.0603069	0.00517104	0.0372815	431	2:169246815:C:A	rs1262078845	0.00774288	0.288785	0.10844	63.3362	8.13435e-05	A	MODERATE	missense_variant	3215	1027	G/V	3.976e-06	8.79e-06	0.685	23.3	0.000000	0.451344	0.9836	0.852775	-	-	-	rs16823029
eGFRcrea	ptv_dmg	LRP2	389313	1.98289e-31	0.0603069	0.00517104	0.0372815	431	2:169156395:T:G	-	0.00823117	0.753616	0.285197	9.84045	1.26382e-05	G	MODERATE	missense_variant	12165	4010	E/D	-	-	0.800	-	0.000000	0.464357	0.9615	0.501273	-	-	-	rs2075252,rs9287911
eGFRcrea	ptv_dmg	LRP2	389313	1.98289e-31	0.0603069	0.00517104	0.0372815	431	2:169185831:A:G	-	0.00986508	1.24061	0.480758	4.13007	5.3043e-06	G	MODERATE	missense_variant	9652	3173	S/P	-	-	0.862	-	0.000000	0.284471	0.7199	0.887952	-	-	-	rs2075252,rs9287911
eGFRcrea	ptv_dmg	LRP2	389313	1.98289e-31	0.0603069	0.00517104	0.0372815	431	2:169272939:G:A	rs147858162	0.0120124	-0.595773	0.237192	14.9698	1.9226e-05	A	MODERATE	missense_variant	2239	702	R/C	2.391e-05	8.825e-06	0.371	23.3	0.004527	0.190055	0.2644	0.561152	-	-	-	rs16823029
eGFRcrea	ptv_dmg	LRP2	389313	1.98289e-31	0.0603069	0.00517104	0.0372815	431	2:169241201:A:G	rs150618466	0.0125717	0.878966	0.352195	6.18152	7.93901e-06	G	MODERATE	missense_variant	3967	1278	C/R	-	-	0.934	25.2	0.000000	0.504832	0.9106	0.961722	-	-	-	rs16823029
eGFRcrea	ptv_dmg	LRP2	389313	1.98289e-31	0.0603069	0.00517104	0.0372815	431	2:169146819:A:G	-	0.0132605	1.28596	0.519223	4.06952	5.22654e-06	G	MODERATE	missense_variant	12866	4244	I/T	-	-	0.881	-	0.000001	0.307355	0.8406	0.902884	-	-	-	rs2075252,rs9287911
eGFRcrea	ptv_dmg	LRP2	389313	1.98289e-31	0.0603069	0.00517104	0.0372815	431	2:169181473:C:T	rs200854662	0.015889	0.235032	0.0974647	78.8755	0.000101301	T	MODERATE	missense_variant	10279	3382	A/T	2.784e-05	6.155e-05	0.437	21.2	0.000365	0.044541	0.0072	0.204257	-	-	-	rs2075252,rs9287911
eGFRcrea	ptv_dmg	LRP2	389313	1.98289e-31	0.0603069	0.00517104	0.0372815	431	2:169166022:G:A	rs373179621	0.0173548	-0.345984	0.145426	42.0776	5.40409e-05	A	MODERATE	missense_variant	11803	3890	R/W	7.957e-06	8.798e-06	0.879	32	0.000001	0.207126	1.0630	0.929344	-	-	-	rs2075252,rs9287911
eGFRcrea	ptv_dmg	LRP2	389313	1.98289e-31	0.0603069	0.00517104	0.0372815	431	2:169292322:A:G	rs764503456	0.0192487	0.669564	0.286055	9.45959	1.21491e-05	G	MODERATE	missense_variant	835	234	C/R	3.979e-06	8.803e-06	0.971	-	0.000000	0.508525	0.9036	0.951828	-	-	-	rs16823029,rs6433115
eGFRcrea	ptv_dmg	LRP2	389313	1.98289e-31	0.0603069	0.00517104	0.0372815	431	2:169282951:G:A	rs80338744	0.0192925	0.547392	0.233945	14.6894	1.88658e-05	A	HIGH	stop_gained	1228	365	R/*	-	-	-	-	0.000132	-	-	0.226073	Pathogenic	Donnai-Barrow_syndrome	HC	rs16823029
eGFRcrea	ptv_dmg	LRP2	389313	1.98289e-31	0.0603069	0.00517104	0.0372815	431	2:169129020:T:A	rs769866427	0.0193067	0.537256	0.22964	14.5	1.86225e-05	A	MODERATE	missense_variant	13928	4598	Y/F	2.787e-05	3.523e-05	0.535	26.3	0.000000	0.129434	0.2091	0.768030	-	-	-	rs2075252
eGFRcrea	ptv_dmg	LRP2	389313	1.98289e-31	0.0603069	0.00517104	0.0372815	431	2:169290940:G:A	rs758455341	0.0207859	0.573255	0.247964	13.7317	1.76358e-05	A	MODERATE	missense_variant	962	276	S/L	7.961e-06	1.762e-05	0.770	25.1	0.000001	0.53053	1.0013	0.808992	-	-	-	rs16823029,rs6433115
eGFRcrea	ptv_dmg	LRP2	389313	1.98289e-31	0.0603069	0.00517104	0.0372815	431	2:169207178:C:T	rs112648467	0.0241231	0.116933	0.0518514	288.027	0.000369917	T	MODERATE	missense_variant	6677	2181	R/H	4.796e-05	7.075e-05	0.880	27.2	0.000000	0.280054	1.0047	0.935005	-	-	-	rs9287911,rs16823029
eGFRcrea	ptv_dmg	LRP2	389313	1.98289e-31	0.0603069	0.00517104	0.0372815	431	2:169247428:C:T	-	0.0242096	-0.86312	0.382964	5.56848	7.15168e-06	T	MODERATE	missense_variant	2993	953	G/D	-	-	0.662	23.7	0.000000	0.271008	0.5749	0.846765	-	-	-	rs16823029
eGFRcrea	ptv_dmg	LRP2	389313	1.98289e-31	0.0603069	0.00517104	0.0372815	431	2:169243413:C:A	rs1355755318	0.0246701	0.785475	0.349639	6.45526	8.29058e-06	A	MODERATE	missense_variant	3675	1180	E/D	7.954e-06	1.758e-05	0.776	-	0.000000	0.546898	1.0938	0.254622	-	-	-	rs16823029
eGFRcrea	ptv_dmg	LRP2	389313	1.98289e-31	0.0603069	0.00517104	0.0372815	431	2:169198825:C:T	-	0.0247974	0.740403	0.329868	8.14722	1.04636e-05	T	MODERATE	missense_variant	8674	2847	D/N	-	-	0.777	-	0.000000	0.400374	1.0902	0.919734	-	-	-	rs2075252,rs9287911,rs16823029
eGFRcrea	ptv_dmg	LRP2	389313	1.98289e-31	0.0603069	0.00517104	0.0372815	431	2:169188171:G:A	rs760320712	0.0285246	0.367451	0.167786	27.5336	3.53617e-05	A	MODERATE	missense_variant	9262	3043	R/C	2.387e-05	1.759e-05	0.705	23.8	0.025985	0.137988	0.8876	0.580107	-	-	-	rs2075252,rs9287911
eGFRcrea	ptv_dmg	LRP2	389313	1.98289e-31	0.0603069	0.00517104	0.0372815	431	2:169246737:T:C	COSV55552295	0.03	1.21019	0.557667	2.72974	3.50584e-06	C	MODERATE	missense_variant	3293	1053	D/G	-	-	0.977	-	0.000000	0.665515	1.1012	0.937976	-	-	-	rs16823029
eGFRcrea	ptv_dmg	LRP2	389313	1.98289e-31	0.0603069	0.00517104	0.0372815	431	2:169213718:G:C	rs1191400022	0.0318659	-0.650515	0.303116	8.82837	1.13384e-05	C	MODERATE	missense_variant	6114	1993	N/K	4.004e-06	0	0.561	-	0.000002	0.177699	0.4996	0.671391	-	-	-	rs9287911,rs16823029
eGFRcrea	ptv_dmg	LRP2	389313	1.98289e-31	0.0603069	0.00517104	0.0372815	431	2:169277788:G:A	rs144270115	0.0338344	0.36573	0.172349	28.0588	3.60363e-05	A	MODERATE	missense_variant	1864	577	R/W	1.592e-05	0	0.788	32	0.000000	0.11971	0.9130	0.936537	-	-	-	rs16823029
eGFRcrea	ptv_dmg	LRP2	389313	1.98289e-31	0.0603069	0.00517104	0.0372815	431	2:169212088:C:T	rs138269726	0.0355488	0.0687583	0.0327101	693.357	0.000890488	T	MODERATE	missense_variant	6295	2054	D/N	0.0009992	0.001392	0.561	24.6	0.000000	0.101712	1.1208	0.813280	Uncertain_significance	Donnai-Barrow_syndrome	-	rs9287911,rs16823029
eGFRcrea	ptv_dmg	LRP2	389313	1.98289e-31	0.0603069	0.00517104	0.0372815	431	2:169185614:T:C	-	0.0374991	0.811172	0.389933	5.31177	6.82198e-06	C	MODERATE	missense_variant	9869	3245	D/G	-	-	0.923	-	0.000000	0.355855	0.9946	0.807607	-	-	-	rs2075252,rs9287911
eGFRcrea	ptv_dmg	LRP2	389313	1.98289e-31	0.0603069	0.00517104	0.0372815	431	2:169201822:C:T	rs137909125	0.0390397	0.794345	0.3849	4.99701	6.41773e-06	T	MODERATE	missense_variant	8393	2753	C/Y	3.978e-06	8.796e-06	0.982	26.6	0.000000	0.320413	0.9154	0.951379	-	-	-	rs2075252,rs9287911,rs16823029
eGFRcrea	ptv_dmg	LRP2	389313	1.98289e-31	0.0603069	0.00517104	0.0372815	431	2:169146825:T:C	rs35942532	0.0452075	0.0356714	0.0178115	2341.27	0.00300692	C	MODERATE	missense_variant	12860	4242	D/G	0.001794	0.002842	0.605	24.2	0.000001	0.085072	0.0269	0.740328	Conflicting_interpretations_of_pathogenicity	Donnai-Barrow_syndrome&not_specified&not_provided	-	rs2075252,rs9287911
eGFRcrea	ptv_dmg	LRP2	389313	1.98289e-31	0.0603069	0.00517104	0.0372815	431	2:169166007:G:A	rs763655058	0.0462003	0.468414	0.234964	15.1804	1.94963e-05	A	MODERATE	missense_variant	11818	3895	R/C	1.989e-05	1.76e-05	0.883	-	0.000000	0.18763	1.0248	0.925965	-	-	-	rs2075252,rs9287911
eGFRcrea	ptv_dmg	LRP2	389313	1.98289e-31	0.0603069	0.00517104	0.0372815	431	2:169320863:C:T	rs186568676	0.0491546	0.232457	0.118163	56.7897	7.29358e-05	T	MODERATE	missense_variant	236	34	R/H	1.989e-05	3.517e-05	0.541	23.3	0.000048	0.236757	0.5345	0.400425	-	-	-	rs6433115,rs4668134
eGFRcrea	ptv_dmg	LRP2	389313	1.98289e-31	0.0603069	0.00517104	0.0372815	431	2:169185731:C:T	rs148251117	0.0498846	-0.0922774	0.0470574	353.416	0.000453897	T	MODERATE	missense_variant	9752	3206	R/H	0.001231	0.001816	0.674	26.0	0.000000	0.064383	0.9218	0.856671	Likely_benign	Donnai-Barrow_syndrome&not_provided	-	rs2075252,rs9287911
eGFRcrea	ptv_dmg	LRP2	389313	1.98289e-31	0.0603069	0.00517104	0.0372815	431	2:169320864:G:A	rs747942310	0.0550157	0.413098	0.215295	19.2979	2.47845e-05	A	MODERATE	missense_variant	235	34	R/C	3.977e-06	8.792e-06	0.732	26.9	0.000048	0.365961	1.0164	0.911780	-	-	-	rs6433115,rs4668134
eGFRcrea	ptv_dmg	LRP2	389313	1.98289e-31	0.0603069	0.00517104	0.0372815	431	2:169176438:G:A	rs766003477	0.0563597	0.519823	0.272409	10.1029	1.29753e-05	A	MODERATE	missense_variant	10679	3515	T/I	3.978e-06	8.795e-06	0.693	-	0.000000	0.219964	0.9912	0.927389	-	-	-	rs2075252,rs9287911
eGFRcrea	ptv_dmg	LRP2	389313	1.98289e-31	0.0603069	0.00517104	0.0372815	431	2:169202889:G:T	-	0.0564339	0.757201	0.396924	7.57874	9.73347e-06	T	HIGH	stop_gained	8211	2692	C/*	-	-	-	-	0.000000	-	-	0.378506	-	-	HC	rs2075252,rs9287911,rs16823029
eGFRcrea	ptv_dmg	LRP2	389313	1.98289e-31	0.0603069	0.00517104	0.0372815	431	2:169241075:G:A	-	0.0572074	-0.321154	0.168875	26.9908	3.46647e-05	A	MODERATE	missense_variant	4093	1320	L/F	-	-	0.355	-	0.000028	0.1796	1.0064	0.824847	-	-	-	rs16823029
eGFRcrea	ptv_dmg	LRP2	389313	1.98289e-31	0.0603069	0.00517104	0.0372815	431	2:169170584:C:T	rs764689804	0.0573339	0.762478	0.401144	6.33588	8.13725e-06	T	MODERATE	missense_variant	11482	3783	D/N	3.977e-06	0	0.736	-	0.000000	0.260122	1.0936	0.921145	-	-	-	rs2075252,rs9287911
eGFRcrea	ptv_dmg	LRP2	389313	1.98289e-31	0.0603069	0.00517104	0.0372815	431	2:169231819:G:A	rs189235560	0.0630341	0.532269	0.286327	9.39111	1.20611e-05	A	MODERATE	missense_variant	5257	1708	R/C	1.991e-05	1.762e-05	0.328	18.87	0.064831	0.091913	0.1902	0.241992	-	-	-	rs16823029
eGFRcrea	ptv_dmg	LRP2	389313	1.98289e-31	0.0603069	0.00517104	0.0372815	431	2:169212025:C:T	-	0.0663506	0.546032	0.297395	10.9541	1.40685e-05	T	MODERATE	missense_variant	6358	2075	G/S	-	-	0.679	-	0.000000	0.138391	0.7298	0.927080	-	-	-	rs9287911,rs16823029
eGFRcrea	ptv_dmg	LRP2	389313	1.98289e-31	0.0603069	0.00517104	0.0372815	431	2:169177970:T:C	rs763431942	0.0674845	-0.181799	0.099429	80.4021	0.000103262	C	MODERATE	missense_variant	10361	3409	H/R	5.171e-05	0.0001144	0.916	24.0	0.000000	0.492845	1.0923	0.940927	-	-	-	rs2075252,rs9287911
eGFRcrea	ptv_dmg	LRP2	389313	1.98289e-31	0.0603069	0.00517104	0.0372815	431	2:169209614:T:C	rs1313350268	0.068166	0.549766	0.301422	9.20007	1.18158e-05	C	MODERATE	missense_variant	6443	2103	D/G	3.983e-06	8.814e-06	0.533	-	0.000004	0.24261	0.5311	0.760745	-	-	-	rs9287911,rs16823029
eGFRcrea	ptv_dmg	LRP2	389313	1.98289e-31	0.0603069	0.00517104	0.0372815	431	2:169207025:C:T	-	0.0684537	0.557864	0.306181	11.8025	1.51581e-05	T	MODERATE	missense_variant	6830	2232	G/D	-	-	0.565	-	0.000001	0.118637	0.7616	0.774919	-	-	-	rs9287911,rs16823029
eGFRcrea	ptv_dmg	LRP2	389313	1.98289e-31	0.0603069	0.00517104	0.0372815	431	2:169188060:A:G	-	0.0735269	0.512919	0.28662	11.4578	1.47154e-05	G	MODERATE	missense_variant	9373	3080	F/L	-	-	0.846	-	0.000000	0.55635	1.1059	0.896281	-	-	-	rs2075252,rs9287911
eGFRcrea	ptv_dmg	LRP2	389313	1.98289e-31	0.0603069	0.00517104	0.0372815	431	2:169256129:G:A	rs375755424	0.0745209	-0.151943	0.0851986	104.25	0.000133889	A	MODERATE	missense_variant	2882	916	P/L	5.976e-05	8.815e-05	0.951	25.9	0.000000	0.501249	1.0486	0.922109	-	-	-	rs16823029
eGFRcrea	ptv_dmg	LRP2	389313	1.98289e-31	0.0603069	0.00517104	0.0372815	431	2:169279550:T:C	rs367564771	0.0763695	0.233603	0.131819	45.3856	5.82894e-05	C	MODERATE	missense_variant	1522	463	N/D	7.987e-06	1.765e-05	0.553	22.0	0.000001	0.060624	0.2636	0.389080	-	-	-	rs16823029
eGFRcrea	ptv_dmg	LRP2	389313	1.98289e-31	0.0603069	0.00517104	0.0372815	431	2:169146869:G:C	-	0.0765478	-0.509421	0.287634	9.02234	1.15875e-05	C	MODERATE	missense_variant	12816	4227	D/E	-	-	0.404	-	0.001378	0.07016	0.6704	0.583186	-	-	-	rs2075252,rs9287911
eGFRcrea	ptv_dmg	LRP2	389313	1.98289e-31	0.0603069	0.00517104	0.0372815	431	2:169182255:G:A	rs200915700	0.0779935	0.415309	0.235643	15.2147	1.95404e-05	A	MODERATE	missense_variant	10045	3304	R/C	4.379e-05	2.643e-05	0.599	26.0	0.001254	0.364165	1.0321	0.937216	-	-	-	rs2075252,rs9287911
eGFRcrea	ptv_dmg	LRP2	389313	1.98289e-31	0.0603069	0.00517104	0.0372815	431	2:169206809:C:A	rs1312145445	0.0810272	0.745955	0.427541	5.21936	6.7033e-06	A	MODERATE	missense_variant	7046	2304	S/I	3.979e-06	0	0.813	-	0.000000	0.301204	0.9577	0.799514	-	-	-	rs9287911,rs16823029
eGFRcrea	ptv_dmg	LRP2	389313	1.98289e-31	0.0603069	0.00517104	0.0372815	431	2:169239752:T:C	-	0.0813478	0.41616	0.238772	13.1098	1.68371e-05	C	MODERATE	missense_variant	4204	1357	N/D	-	-	0.657	-	0.000000	0.198915	0.6436	0.948573	-	-	-	rs16823029
eGFRcrea	ptv_dmg	LRP2	389313	1.98289e-31	0.0603069	0.00517104	0.0372815	431	2:169206575:C:G	rs746756114	0.0838288	0.665094	0.384694	5.13641	6.59677e-06	G	MODERATE	missense_variant	7280	2382	C/S	3.981e-06	8.806e-06	0.803	-	0.000000	0.654301	1.0434	0.953634	-	-	-	rs9287911,rs16823029
eGFRcrea	ptv_dmg	LRP2	389313	1.98289e-31	0.0603069	0.00517104	0.0372815	431	2:169244864:C:T	rs773452299	0.0866617	-0.890865	0.519977	2.87402	3.69115e-06	T	MODERATE	missense_variant	3394	1087	D/N	3.977e-06	8.792e-06	0.652	-	0.000000	0.261912	1.0977	0.827884	-	-	-	rs16823029
eGFRcrea	ptv_dmg	LRP2	389313	1.98289e-31	0.0603069	0.00517104	0.0372815	431	2:169201780:C:T	rs138382534	0.0898712	0.390544	0.230263	14.5369	1.86699e-05	T	MODERATE	missense_variant	8435	2767	G/D	0.0001193	8.796e-06	0.681	22.0	0.000000	0.077413	0.6584	0.623084	-	-	-	rs2075252,rs9287911,rs16823029
eGFRcrea	ptv_dmg	LRP2	389313	1.98289e-31	0.0603069	0.00517104	0.0372815	431	2:169202842:G:A	rs765246382	0.0906504	-0.126369	0.0746869	135.286	0.00017375	A	MODERATE	missense_variant	8258	2708	S/F	2.387e-05	5.279e-05	0.429	16.85	0.001509	0.122315	0.3376	0.048836	-	-	-	rs2075252,rs9287911,rs16823029
eGFRcrea	ptv_dmg	LRP2	389313	1.98289e-31	0.0603069	0.00517104	0.0372815	431	2:169206692:T:C	rs1246677267	0.0953474	0.779381	0.467299	3.72546	4.78466e-06	C	MODERATE	missense_variant	7163	2343	N/S	-	-	0.399	19.90	0.003075	0.066707	0.0495	0.335257	-	-	-	rs9287911,rs16823029
eGFRcrea	ptv_dmg	LRP2	389313	1.98289e-31	0.0603069	0.00517104	0.0372815	431	2:169216342:G:C	rs151079759	0.0989112	-0.802706	0.486443	3.42255	4.39562e-06	C	MODERATE	missense_variant	5872	1913	L/V	4.781e-05	0	0.490	18.81	0.000000	0.279677	0.8499	0.609054	-	-	-	rs9287911,rs16823029
eGFRcrea	ptv_dmg	LRP2	389313	1.98289e-31	0.0603069	0.00517104	0.0372815	431	2:169173176:G:A	rs749740810	0.101934	-0.320126	0.19573	20.1517	2.58811e-05	A	MODERATE	missense_variant	11198	3688	T/I	3.978e-06	8.794e-06	0.810	27.4	0.000000	0.244107	1.0211	0.932476	Uncertain_significance	Donnai-Barrow_syndrome	-	rs2075252,rs9287911
eGFRcrea	ptv_dmg	LRP2	389313	1.98289e-31	0.0603069	0.00517104	0.0372815	431	2:169209453:C:T	rs769830564	0.103321	0.529169	0.32485	7.09198	9.10833e-06	T	MODERATE	missense_variant,splice_region_variant	6604	2157	G/R	7.962e-06	1.762e-05	0.771	33	0.000001	0.133872	0.4695	0.885633	-	-	-	rs9287911,rs16823029
eGFRcrea	ptv_dmg	LRP2	389313	1.98289e-31	0.0603069	0.00517104	0.0372815	431	2:169175309:C:T	rs545303364	0.105647	0.763342	0.471761	4.28912	5.50858e-06	T	MODERATE	missense_variant	10787	3551	R/H	3.183e-05	2.64e-05	0.684	24.9	0.000000	0.147969	0.8343	0.943429	-	-	-	rs2075252,rs9287911
eGFRcrea	ptv_dmg	LRP2	389313	1.98289e-31	0.0603069	0.00517104	0.0372815	431	2:169213660:G:A	rs747459560	0.107149	0.637181	0.395484	6.35364	8.16006e-06	A	MODERATE	missense_variant	6172	2013	R/C	2.412e-05	5.396e-05	0.525	27.4	0.026437	0.099494	0.2839	0.813977	-	-	-	rs9287911,rs16823029
eGFRcrea	ptv_dmg	LRP2	389313	1.98289e-31	0.0603069	0.00517104	0.0372815	431	2:169241108:G:T	rs764385678	0.108953	0.295865	0.184579	23.8018	3.0569e-05	T	MODERATE	missense_variant	4060	1309	P/T	4.382e-05	5.285e-05	0.497	22.7	0.000017	0.177022	0.5306	0.369371	-	-	-	rs16823029
eGFRcrea	ptv_dmg	LRP2	389313	1.98289e-31	0.0603069	0.00517104	0.0372815	431	2:169239646:T:G	rs1186233621	0.109671	0.558371	0.349053	6.65259	8.54401e-06	G	MODERATE	missense_variant	4310	1392	D/A	3.977e-06	8.795e-06	0.762	-	0.002450	0.099323	0.9118	0.936711	-	-	-	rs16823029
eGFRcrea	ptv_dmg	LRP2	389313	1.98289e-31	0.0603069	0.00517104	0.0372815	431	2:169182249:T:G	-	0.110822	0.557667	0.349742	6.62091	8.50333e-06	G	MODERATE	missense_variant	10051	3306	M/L	-	-	0.364	-	0.009330	0.062533	0.1500	0.701735	-	-	-	rs2075252,rs9287911
eGFRcrea	ptv_dmg	LRP2	389313	1.98289e-31	0.0603069	0.00517104	0.0372815	431	2:169198851:C:A	-	0.114372	0.512813	0.324803	7.24152	9.30038e-06	A	MODERATE	missense_variant	8648	2838	R/L	-	-	0.647	-	0.000002	0.303445	0.6203	0.432144	-	-	-	rs2075252,rs9287911,rs16823029
eGFRcrea	ptv_dmg	LRP2	389313	1.98289e-31	0.0603069	0.00517104	0.0372815	431	2:169181460:A:G	rs761925487	0.118004	0.425623	0.272275	10.0269	1.28776e-05	G	MODERATE	missense_variant	10292	3386	L/P	3.978e-06	8.795e-06	0.917	-	0.000001	0.545868	1.0823	0.972530	-	-	-	rs2075252,rs9287911
eGFRcrea	ptv_dmg	LRP2	389313	1.98289e-31	0.0603069	0.00517104	0.0372815	431	2:169173987:G:A	rs751375925	0.123632	0.463857	0.301263	10.7189	1.37665e-05	A	MODERATE	missense_variant	11081	3649	P/L	3.978e-06	8.799e-06	0.776	25.2	0.000000	0.293606	1.0503	0.929928	-	-	-	rs2075252,rs9287911
eGFRcrea	ptv_dmg	LRP2	389313	1.98289e-31	0.0603069	0.00517104	0.0372815	431	2:169257128:A:C	rs750471478	0.123931	0.499034	0.324368	7.47186	9.59622e-06	C	MODERATE	missense_variant	2770	879	W/G	7.973e-06	1.765e-05	0.910	-	0.000005	0.570029	1.0579	0.936587	-	-	-	rs16823029
eGFRcrea	ptv_dmg	LRP2	389313	1.98289e-31	0.0603069	0.00517104	0.0372815	431	2:169206413:G:A	rs771962414	0.124695	-0.319796	0.208287	18.1557	2.33176e-05	A	MODERATE	missense_variant	7442	2436	T/I	1.592e-05	3.519e-05	0.827	24.6	0.000000	0.217987	0.8245	0.897408	-	-	-	rs9287911,rs16823029
eGFRcrea	ptv_dmg	LRP2	389313	1.98289e-31	0.0603069	0.00517104	0.0372815	431	2:169206671:T:C	rs565025154	0.125772	0.720725	0.470758	4.42438	5.68229e-06	C	MODERATE	missense_variant	7184	2350	N/S	6.766e-05	0	0.740	24.6	0.000000	0.271619	1.0244	0.801841	-	-	-	rs9287911,rs16823029
eGFRcrea	ptv_dmg	LRP2	389313	1.98289e-31	0.0603069	0.00517104	0.0372815	431	2:169191857:C:T	rs868325614	0.125844	-0.185113	0.120934	58.4619	7.50834e-05	T	MODERATE	missense_variant	9142	3003	G/R	1.592e-05	3.523e-05	0.776	25.1	0.000000	0.171252	0.9191	0.913341	-	-	-	rs2075252,rs9287911
eGFRcrea	ptv_dmg	LRP2	389313	1.98289e-31	0.0603069	0.00517104	0.0372815	431	2:169172102:G:A	rs140022108	0.126541	0.3289	0.215265	17.2654	2.21742e-05	A	MODERATE	missense_variant	11311	3726	R/C	3.182e-05	1.758e-05	0.846	32	0.000000	0.495701	1.0842	0.922150	-	-	-	rs2075252,rs9287911
eGFRcrea	ptv_dmg	LRP2	389313	1.98289e-31	0.0603069	0.00517104	0.0372815	431	2:169188150:C:A	COSV55542238	0.127294	-0.395633	0.259455	11.0775	1.42269e-05	A	MODERATE	missense_variant	9283	3050	V/F	-	-	0.486	-	0.356140	0.308617	0.1596	0.141295	-	-	-	rs2075252,rs9287911
eGFRcrea	ptv_dmg	LRP2	389313	1.98289e-31	0.0603069	0.00517104	0.0372815	431	2:169206570:T:C	rs950654763	0.127882	-0.308873	0.202871	18.4261	2.36649e-05	C	MODERATE	missense_variant	7285	2384	I/V	-	-	0.260	-	0.000092	0.04998	0.0534	0.327179	-	-	-	rs9287911,rs16823029
eGFRcrea	ptv_dmg	LRP2	389313	1.98289e-31	0.0603069	0.00517104	0.0372815	431	2:169241299:G:T	rs748030992	0.130526	0.550047	0.36378	6.17969	7.93666e-06	T	MODERATE	missense_variant	3869	1245	P/Q	3.977e-06	8.794e-06	0.692	-	0.000000	0.336659	1.0200	0.924805	Uncertain_significance	Donnai-Barrow_syndrome	-	rs16823029
eGFRcrea	ptv_dmg	LRP2	389313	1.98289e-31	0.0603069	0.00517104	0.0372815	431	2:169259111:A:T	-	0.133928	0.637041	0.425037	6.35065	8.15622e-06	T	MODERATE	missense_variant	2562	809	S/R	-	-	0.775	-	0.000011	0.228503	0.7013	0.630386	-	-	-	rs16823029
eGFRcrea	ptv_dmg	LRP2	389313	1.98289e-31	0.0603069	0.00517104	0.0372815	431	2:169246738:C:G	rs1432929481	0.137065	0.204662	0.137652	39.502	5.07329e-05	G	MODERATE	missense_variant	3292	1053	D/H	3.976e-06	8.791e-06	0.960	-	0.000000	0.680104	1.0858	0.927740	-	-	-	rs16823029
eGFRcrea	ptv_dmg	LRP2	389313	1.98289e-31	0.0603069	0.00517104	0.0372815	431	2:169169809:G:A	rs746437226	0.141117	0.315975	0.214708	17.4504	2.24118e-05	A	MODERATE	missense_variant	11525	3797	T/I	-	-	0.691	-	0.000000	0.130799	0.9932	0.912824	-	-	-	rs2075252,rs9287911
eGFRcrea	ptv_dmg	LRP2	389313	1.98289e-31	0.0603069	0.00517104	0.0372815	431	2:169238161:C:T	rs774823133	0.144487	0.480677	0.329392	7.28992	9.36254e-06	T	MODERATE	missense_variant	4571	1479	R/H	8.749e-05	0	0.720	26.5	0.000000	0.111595	0.8584	0.820838	-	-	-	rs16823029
eGFRcrea	ptv_dmg	LRP2	389313	1.98289e-31	0.0603069	0.00517104	0.0372815	431	2:169172067:C:A	rs1221209322	0.145538	0.404294	0.277774	12.9845	1.66762e-05	A	MODERATE	missense_variant	11346	3737	W/C	-	-	0.859	-	0.000000	0.511966	1.0650	0.925933	-	-	-	rs2075252,rs9287911
eGFRcrea	ptv_dmg	LRP2	389313	1.98289e-31	0.0603069	0.00517104	0.0372815	431	2:169231752:C:T	rs752089581	0.148405	0.198639	0.137449	39.7703	5.10776e-05	T	MODERATE	missense_variant	5324	1730	G/E	1.992e-05	4.41e-05	0.837	-	0.000000	0.322712	1.0114	0.845636	-	-	-	rs16823029
eGFRcrea	ptv_dmg	LRP2	389313	1.98289e-31	0.0603069	0.00517104	0.0372815	431	2:169239542:T:A	-	0.148648	-0.438647	0.303704	10.0589	1.29188e-05	A	MODERATE	missense_variant	4414	1427	T/S	-	-	0.490	-	0.000000	0.130248	0.1505	0.866681	-	-	-	rs16823029
eGFRcrea	ptv_dmg	LRP2	389313	1.98289e-31	0.0603069	0.00517104	0.0372815	431	2:169235913:T:C	rs1392608570	0.150494	0.245946	0.171058	28.4948	3.65962e-05	C	MODERATE	missense_variant	4982	1616	D/G	3.977e-06	8.792e-06	0.949	-	0.000000	0.649397	1.0997	0.941908	-	-	-	rs16823029
eGFRcrea	ptv_dmg	LRP2	389313	1.98289e-31	0.0603069	0.00517104	0.0372815	431	2:169244806:G:T	-	0.152544	-0.620436	0.433689	4.38995	5.63808e-06	T	MODERATE	missense_variant	3452	1106	P/H	-	-	0.483	-	0.000343	0.151387	0.5891	0.640668	-	-	-	rs16823029
eGFRcrea	ptv_dmg	LRP2	389313	1.98289e-31	0.0603069	0.00517104	0.0372815	431	2:169289097:G:A	rs990126630	0.153404	0.668546	0.468297	4.15179	5.33221e-06	A	MODERATE	missense_variant	1106	324	T/M	-	-	0.434	23.7	0.000303	0.181472	0.4495	0.831568	-	-	-	rs16823029,rs6433115
eGFRcrea	ptv_dmg	LRP2	389313	1.98289e-31	0.0603069	0.00517104	0.0372815	431	2:169206954:C:A	rs143262722	0.154276	0.115463	0.0810501	116.066	0.000149065	A	MODERATE	missense_variant	6901	2256	D/Y	3.58e-05	7.918e-05	0.931	26.3	0.000000	0.393862	1.0434	0.922466	Uncertain_significance	Donnai-Barrow_syndrome	-	rs9287911,rs16823029
eGFRcrea	ptv_dmg	LRP2	389313	1.98289e-31	0.0603069	0.00517104	0.0372815	431	2:169185590:C:G	rs762679368	0.161152	-0.534149	0.381207	5.72754	7.35596e-06	G	MODERATE	missense_variant	9893	3253	R/T	7.958e-06	1.76e-05	0.875	-	0.000000	0.446137	1.0474	0.925496	-	-	-	rs2075252,rs9287911
eGFRcrea	ptv_dmg	LRP2	389313	1.98289e-31	0.0603069	0.00517104	0.0372815	431	2:169212114:C:G	rs1445166245	0.162955	0.378088	0.270992	11.8025	1.51581e-05	G	MODERATE	missense_variant	6269	2045	C/S	3.98e-06	8.804e-06	0.928	-	0.000000	0.609029	1.1042	0.953872	-	-	-	rs9287911,rs16823029
eGFRcrea	ptv_dmg	LRP2	389313	1.98289e-31	0.0603069	0.00517104	0.0372815	431	2:169237190:A:G	rs754354761	0.163036	0.154627	0.110849	62.4443	8.01981e-05	G	MODERATE	missense_variant	4739	1535	V/A	5.172e-05	9.677e-05	0.798	23.4	0.000000	0.314354	0.6965	0.920158	-	-	-	rs16823029
eGFRcrea	ptv_dmg	LRP2	389313	1.98289e-31	0.0603069	0.00517104	0.0372815	431	2:169277848:C:T	rs371528694	0.168942	0.232011	0.16866	28.3313	3.63863e-05	T	MODERATE	missense_variant	1804	557	G/R	7.955e-06	8.795e-06	0.774	24.5	0.000000	0.192948	0.6741	0.941101	-	-	-	rs16823029
eGFRcrea	ptv_dmg	LRP2	389313	1.98289e-31	0.0603069	0.00517104	0.0372815	431	2:169181452:T:C	rs140272085	0.170042	0.0940329	0.0685336	163.899	0.000210498	C	MODERATE	missense_variant	10300	3389	I/V	0.002025	0.0006069	0.641	25.6	0.000000	-	0.8463	0.931006	Conflicting_interpretations_of_pathogenicity	Donnai-Barrow_syndrome&not_specified&not_provided	-	rs2075252,rs9287911
eGFRcrea	ptv_dmg	LRP2	389313	1.98289e-31	0.0603069	0.00517104	0.0372815	431	2:169128719:T:C	rs763958203	0.174804	0.345277	0.254455	11.7925	1.51452e-05	C	MODERATE	missense_variant	14047	4638	T/A	3.979e-06	8.801e-06	0.328	-	0.000000	0.074657	0.6605	0.822774	-	-	-	rs2075252
eGFRcrea	ptv_dmg	LRP2	389313	1.98289e-31	0.0603069	0.00517104	0.0372815	431	2:169173200:T:C	-	0.176663	-0.579339	0.42879	4.38171	5.62749e-06	C	MODERATE	missense_variant	11174	3680	N/S	-	-	0.471	-	0.000000	0.048251	0.0561	0.800132	-	-	-	rs2075252,rs9287911
eGFRcrea	ptv_dmg	LRP2	389313	1.98289e-31	0.0603069	0.00517104	0.0372815	431	2:169166021:C:T	rs1330620613	0.177265	0.44508	0.329878	8.50458	1.09225e-05	T	MODERATE	missense_variant	11804	3890	R/Q	1.193e-05	8.798e-06	0.603	23.6	0.000001	0.171752	0.6581	0.576439	-	-	-	rs2075252,rs9287911
eGFRcrea	ptv_dmg	LRP2	389313	1.98289e-31	0.0603069	0.00517104	0.0372815	431	2:169239587:G:A	rs145669628	0.177716	0.157743	0.117036	56.9465	7.31371e-05	A	MODERATE	missense_variant	4369	1412	R/W	6.364e-05	9.673e-05	0.663	24.5	0.000000	0.170769	0.4595	0.861478	-	-	-	rs16823029
eGFRcrea	ptv_dmg	LRP2	389313	1.98289e-31	0.0603069	0.00517104	0.0372815	431	2:169213725:C:T	rs759363430	0.178659	0.668588	0.49713	3.05914	3.9289e-06	T	MODERATE	missense_variant	6107	1991	G/E	8.004e-06	0	0.858	-	0.000000	0.340464	1.0337	0.938924	-	-	-	rs9287911,rs16823029
eGFRcrea	ptv_dmg	LRP2	389313	1.98289e-31	0.0603069	0.00517104	0.0372815	431	2:169181616:T:C	rs888202730	0.178992	0.689122	0.512791	4.3537	5.59151e-06	C	MODERATE	missense_variant,splice_region_variant	10136	3334	Y/C	-	-	0.601	-	0.997127	0.217495	0.6543	0.561780	-	-	-	rs2075252,rs9287911
eGFRcrea	ptv_dmg	LRP2	389313	1.98289e-31	0.0603069	0.00517104	0.0372815	431	2:169174050:G:A	-	0.180011	0.349422	0.260623	14.6015	1.87529e-05	A	MODERATE	missense_variant	11018	3628	S/F	-	-	0.400	-	0.001571	0.066505	0.2836	0.779424	-	-	-	rs2075252,rs9287911
eGFRcrea	ptv_dmg	LRP2	389313	1.98289e-31	0.0603069	0.00517104	0.0372815	431	2:169191874:T:C	rs779059664	0.186735	0.568073	0.430261	4.12274	5.29489e-06	C	MODERATE	missense_variant	9125	2997	E/G	1.99e-05	4.402e-05	0.766	-	0.000001	0.346567	1.0014	0.903681	-	-	-	rs2075252,rs9287911
eGFRcrea	ptv_dmg	LRP2	389313	1.98289e-31	0.0603069	0.00517104	0.0372815	431	2:169185773:C:T	rs753667280	0.189139	0.249529	0.190026	23.6968	3.04341e-05	T	MODERATE	missense_variant	9710	3192	R/Q	3.983e-06	8.813e-06	0.535	28.0	0.000000	0.077851	0.1219	0.942229	-	-	-	rs2075252,rs9287911
eGFRcrea	ptv_dmg	LRP2	389313	1.98289e-31	0.0603069	0.00517104	0.0372815	431	2:169216272:G:T	rs771018329	0.190625	0.379303	0.289825	9.27185	1.1908e-05	T	MODERATE	missense_variant	5942	1936	A/E	3.988e-06	8.838e-06	0.724	-	0.000003	0.133652	0.7766	0.729016	-	-	-	rs9287911,rs16823029
eGFRcrea	ptv_dmg	LRP2	389313	1.98289e-31	0.0603069	0.00517104	0.0372815	431	2:169220455:C:G	-	0.192748	0.405809	0.311563	10.1367	1.30186e-05	G	MODERATE	missense_variant,splice_region_variant	5782	1883	G/R	-	-	0.889	-	0.000000	0.423097	1.0204	0.957802	-	-	-	rs9287911,rs16823029
eGFRcrea	ptv_dmg	LRP2	389313	1.98289e-31	0.0603069	0.00517104	0.0372815	431	2:169216377:G:A	rs61995913	0.193278	-0.740981	0.569572	2.79395	3.5883e-06	A	MODERATE	missense_variant	5837	1901	A/V	3.983e-06	8.812e-06	0.711	-	0.000036	0.444532	1.0448	0.903886	-	-	-	rs9287911,rs16823029
eGFRcrea	ptv_dmg	LRP2	389313	1.98289e-31	0.0603069	0.00517104	0.0372815	431	2:169202908:G:A	-	0.193376	0.492344	0.378535	6.09595	7.82911e-06	A	MODERATE	missense_variant	8192	2686	A/V	-	-	0.443	-	0.000000	0.096237	0.2089	0.917065	-	-	-	rs2075252,rs9287911,rs16823029
eGFRcrea	ptv_dmg	LRP2	389313	1.98289e-31	0.0603069	0.00517104	0.0372815	431	2:169204186:A:G	rs554748412	0.193564	-0.32215	0.247787	12.9362	1.66141e-05	G	MODERATE	missense_variant	7936	2601	Y/H	9.151e-05	0.0001848	0.677	23.5	0.000533	0.158727	0.6397	0.525716	Uncertain_significance	Donnai-Barrow_syndrome	-	rs2075252,rs9287911,rs16823029
eGFRcrea	ptv_dmg	LRP2	389313	1.98289e-31	0.0603069	0.00517104	0.0372815	431	2:169201825:C:T	rs750566206	0.194533	0.498717	0.384431	5.07672	6.5201e-06	T	MODERATE	missense_variant	8390	2752	R/Q	1.591e-05	2.639e-05	0.757	25.7	0.000005	0.11197	0.7803	0.641177	-	-	-	rs2075252,rs9287911,rs16823029
eGFRcrea	ptv_dmg	LRP2	389313	1.98289e-31	0.0603069	0.00517104	0.0372815	431	2:169239574:T:C	rs1030922398	0.195339	-0.336134	0.259574	11.9833	1.53904e-05	C	MODERATE	missense_variant	4382	1416	D/G	7.955e-06	1.759e-05	0.631	-	0.000010	0.07881	0.1428	0.728158	-	-	-	rs16823029
eGFRcrea	ptv_dmg	LRP2	389313	1.98289e-31	0.0603069	0.00517104	0.0372815	431	2:169168569:C:T	rs766415685	0.196582	0.131759	0.102032	72.2792	9.28291e-05	T	MODERATE	missense_variant	11740	3869	D/N	3.183e-05	5.277e-05	0.804	28.8	0.000000	0.421911	1.0897	0.915902	-	-	-	rs2075252,rs9287911
eGFRcrea	ptv_dmg	LRP2	389313	1.98289e-31	0.0603069	0.00517104	0.0372815	431	2:169172081:T:A	-	0.200171	0.296239	0.231244	14.41	1.85069e-05	A	MODERATE	missense_variant	11332	3733	I/F	-	-	0.899	-	0.000000	0.427435	1.0750	0.713447	-	-	-	rs2075252,rs9287911
eGFRcrea	ptv_dmg	LRP2	389313	1.98289e-31	0.0603069	0.00517104	0.0372815	431	2:169236046:C:T	COSV55561824	0.204078	0.222223	0.174976	27.4089	3.52017e-05	T	MODERATE	missense_variant	4849	1572	D/N	-	-	0.777	24.4	0.000029	0.299792	1.0958	0.561770	-	-	-	rs16823029
eGFRcrea	ptv_dmg	LRP2	389313	1.98289e-31	0.0603069	0.00517104	0.0372815	431	2:169213770:G:A	rs1487108767	0.206548	0.17384	0.137628	39.7517	5.10537e-05	A	MODERATE	missense_variant	6062	1976	T/I	7.992e-06	1.776e-05	0.401	-	0.399637	0.040067	0.3294	0.391636	-	-	-	rs9287911,rs16823029
eGFRcrea	ptv_dmg	LRP2	389313	1.98289e-31	0.0603069	0.00517104	0.0372815	431	2:169241014:T:C	rs374982382	0.206637	0.187291	0.148306	35.5089	4.56045e-05	C	MODERATE	missense_variant	4154	1340	N/S	1.991e-05	3.518e-05	0.510	16.86	0.000002	0.026484	0.7371	0.394439	-	-	-	rs16823029
eGFRcrea	ptv_dmg	LRP2	389313	1.98289e-31	0.0603069	0.00517104	0.0372815	431	2:169241260:T:C	-	0.215097	0.295009	0.237974	13.3747	1.71773e-05	C	MODERATE	missense_variant	3908	1258	Y/C	-	-	0.311	-	0.964246	0.094827	0.3081	0.361061	-	-	-	rs16823029
eGFRcrea	ptv_dmg	LRP2	389313	1.98289e-31	0.0603069	0.00517104	0.0372815	431	2:169191865:C:T	-	0.215834	0.612515	0.494889	3.19702	4.10598e-06	T	MODERATE	missense_variant	9134	3000	C/Y	-	-	0.928	-	0.000000	0.697635	0.9171	0.937061	-	-	-	rs2075252,rs9287911
eGFRcrea	ptv_dmg	LRP2	389313	1.98289e-31	0.0603069	0.00517104	0.0372815	431	2:169204224:A:G	-	0.219045	-0.746132	0.607069	2.15063	2.76209e-06	G	MODERATE	missense_variant	7898	2588	I/T	-	-	0.725	-	0.000845	0.226423	1.0777	0.848139	-	-	-	rs2075252,rs9287911,rs16823029
eGFRcrea	ptv_dmg	LRP2	389313	1.98289e-31	0.0603069	0.00517104	0.0372815	431	2:169197006:T:G	rs149252072	0.222514	0.120791	0.0990198	79.9489	0.000102679	G	MODERATE	missense_variant	8738	2868	E/A	1.194e-05	2.639e-05	0.745	25.0	0.000000	0.285023	0.9847	0.905944	-	-	-	rs2075252,rs9287911
eGFRcrea	ptv_dmg	LRP2	389313	1.98289e-31	0.0603069	0.00517104	0.0372815	431	2:169173948:T:G	rs1257619143	0.222863	0.37072	0.30413	8.15857	1.04782e-05	G	MODERATE	missense_variant	11120	3662	D/A	3.98e-06	8.806e-06	0.945	-	0.000000	0.755549	1.0626	0.929292	-	-	-	rs2075252,rs9287911
eGFRcrea	ptv_dmg	LRP2	389313	1.98289e-31	0.0603069	0.00517104	0.0372815	431	2:169259053:G:A	rs368619363	0.223794	0.102313	0.0841043	112.575	0.000144581	A	MODERATE	missense_variant	2620	829	R/W	1.991e-05	2.642e-05	0.733	23.4	0.000002	0.401081	1.0780	0.761574	Uncertain_significance	Donnai-Barrow_syndrome&not_specified	-	rs16823029
eGFRcrea	ptv_dmg	LRP2	389313	1.98289e-31	0.0603069	0.00517104	0.0372815	431	2:169259067:T:C	-	0.225595	0.463968	0.38288	5.76312	7.40166e-06	C	MODERATE	missense_variant	2606	824	Y/C	-	-	0.370	-	0.003396	0.164238	0.1216	0.650509	-	-	-	rs16823029
eGFRcrea	ptv_dmg	LRP2	389313	1.98289e-31	0.0603069	0.00517104	0.0372815	431	2:169243474:C:T	rs574423999	0.225658	-0.311767	0.257314	11.6953	1.50204e-05	T	MODERATE	missense_variant	3614	1160	R/Q	1.193e-05	2.637e-05	0.682	24.6	0.000000	0.174008	0.9269	0.908936	-	-	-	rs16823029
eGFRcrea	ptv_dmg	LRP2	389313	1.98289e-31	0.0603069	0.00517104	0.0372815	431	2:169257158:G:A	rs761389849	0.226269	-0.272362	0.225088	15.9221	2.04489e-05	A	MODERATE	missense_variant	2740	869	L/F	-	-	0.843	-	0.000061	0.414358	1.0760	0.851526	-	-	-	rs16823029
eGFRcrea	ptv_dmg	LRP2	389313	1.98289e-31	0.0603069	0.00517104	0.0372815	431	2:169271089:A:G	COSV55577569	0.227034	0.422279	0.349559	6.92389	8.89245e-06	G	MODERATE	missense_variant	2270	712	I/T	-	-	0.507	-	0.016494	0.112165	0.4586	0.919161	-	-	-	rs16823029
eGFRcrea	ptv_dmg	LRP2	389313	1.98289e-31	0.0603069	0.00517104	0.0372815	431	2:169216360:C:T	rs753578958	0.227903	-0.211669	0.175546	24.3417	3.12624e-05	T	MODERATE	missense_variant	5854	1907	G/S	3.983e-06	8.813e-06	0.955	-	0.000000	0.629538	1.0432	0.918625	-	-	-	rs9287911,rs16823029
eGFRcrea	ptv_dmg	LRP2	389313	1.98289e-31	0.0603069	0.00517104	0.0372815	431	2:169145755:T:A	rs774896069	0.232434	0.349239	0.292468	9.44415	1.21293e-05	A	MODERATE	missense_variant	13115	4327	N/I	3.979e-06	8.798e-06	0.666	-	0.000001	0.173266	0.7669	0.919072	-	-	-	rs2075252,rs9287911
eGFRcrea	ptv_dmg	LRP2	389313	1.98289e-31	0.0603069	0.00517104	0.0372815	431	2:169209633:C:T	rs537120899	0.232848	0.361564	0.303057	9.13763	1.17356e-05	T	MODERATE	missense_variant	6424	2097	A/T	1.196e-05	0	0.409	22.6	0.000023	0.065452	0.3585	0.769639	-	-	-	rs9287911,rs16823029
eGFRcrea	ptv_dmg	LRP2	389313	1.98289e-31	0.0603069	0.00517104	0.0372815	431	2:169165952:G:T	rs749328024	0.235509	0.509961	0.42988	4.23035	5.43309e-06	T	MODERATE	missense_variant	11873	3913	T/N	3.978e-06	0	0.424	-	0.000834	0.121702	0.6587	0.275718	-	-	-	rs2075252,rs9287911
eGFRcrea	ptv_dmg	LRP2	389313	1.98289e-31	0.0603069	0.00517104	0.0372815	431	2:169191917:C:T	rs1051877373	0.238366	-0.662145	0.561577	3.08447	3.96143e-06	T	MODERATE	missense_variant	9082	2983	D/N	-	-	0.760	-	0.000000	0.711953	1.0280	0.918371	-	-	-	rs2075252,rs9287911
eGFRcrea	ptv_dmg	LRP2	389313	1.98289e-31	0.0603069	0.00517104	0.0372815	431	2:169290873:T:G	rs183867145	0.242053	0.338622	0.289452	12.5211	1.6081e-05	G	MODERATE	missense_variant	1029	298	E/D	1.195e-05	2.644e-05	0.790	16.55	0.000000	0.616592	1.0978	0.365840	-	-	-	rs16823029,rs6433115
eGFRcrea	ptv_dmg	LRP2	389313	1.98289e-31	0.0603069	0.00517104	0.0372815	431	2:169243047:G:C	rs181448146	0.244927	-0.131413	0.113018	60.0167	7.70803e-05	C	MODERATE	missense_variant	3711	1192	F/L	2.386e-05	3.518e-05	0.910	25.2	0.000000	0.410908	1.0938	0.567488	-	-	-	rs16823029
eGFRcrea	ptv_dmg	LRP2	389313	1.98289e-31	0.0603069	0.00517104	0.0372815	431	2:169206807:T:C	-	0.245737	0.296435	0.255379	12.4606	1.60033e-05	C	MODERATE	missense_variant	7048	2305	K/E	-	-	0.798	-	0.000000	0.39921	0.9670	0.929053	-	-	-	rs9287911,rs16823029
eGFRcrea	ptv_dmg	LRP2	389313	1.98289e-31	0.0603069	0.00517104	0.0372815	431	2:169140514:TG:T	rs80338754	0.247886	-0.514248	0.445045	5.00885	6.43293e-06	T	HIGH	frameshift_variant	13274-13275	4380	P/X	1.206e-05	1.781e-05	-	-	-	-	-	-	-	-	HC	rs2075252,rs9287911
eGFRcrea	ptv_dmg	LRP2	389313	1.98289e-31	0.0603069	0.00517104	0.0372815	431	2:169207197:G:A	rs139177669	0.250765	0.329057	0.286512	9.1488	1.17499e-05	A	MODERATE	missense_variant	6658	2175	R/W	6.792e-05	2.657e-05	0.632	22.6	0.000000	0.0817	0.5773	0.578305	-	-	-	rs9287911,rs16823029
eGFRcrea	ptv_dmg	LRP2	389313	1.98289e-31	0.0603069	0.00517104	0.0372815	431	2:169192018:G:A	rs200068217	0.251323	0.215538	0.187892	22.1113	2.83978e-05	A	MODERATE	missense_variant	8981	2949	S/L	1.595e-05	8.833e-06	0.540	24.8	0.013281	0.1552	0.7950	0.839573	-	-	-	rs2075252,rs9287911
eGFRcrea	ptv_dmg	LRP2	389313	1.98289e-31	0.0603069	0.00517104	0.0372815	431	2:169246767:T:C	rs201299366	0.251665	-0.0751095	0.0655226	172.782	0.000221906	C	MODERATE	missense_variant	3263	1043	Y/C	0.001352	0.0003868	0.731	17.29	0.005936	0.464891	1.0091	0.465725	Conflicting_interpretations_of_pathogenicity	Donnai-Barrow_syndrome&not_provided	-	rs16823029
eGFRcrea	ptv_dmg	LRP2	389313	1.98289e-31	0.0603069	0.00517104	0.0372815	431	2:169226456:T:C	rs111233002	0.253937	-0.438619	0.384471	5.22797	6.71435e-06	C	MODERATE	missense_variant	5495	1787	D/G	-	-	0.452	23.0	0.002073	0.054916	0.0913	0.640525	-	-	-	rs9287911,rs16823029
eGFRcrea	ptv_dmg	LRP2	389313	1.98289e-31	0.0603069	0.00517104	0.0372815	431	2:169185735:T:C	rs35734447	0.257583	0.0190564	0.0168325	2621.38	0.00336668	C	MODERATE	missense_variant	9748	3205	N/D	0.003887	0.004099	0.779	26.8	0.000000	-	0.7110	0.932737	Benign	Donnai-Barrow_syndrome&not_provided	-	rs2075252,rs9287911
eGFRcrea	ptv_dmg	LRP2	389313	1.98289e-31	0.0603069	0.00517104	0.0372815	431	2:169151022:T:C	rs1331633377	0.258375	0.323553	0.286269	9.45978	1.21493e-05	C	MODERATE	missense_variant	12601	4156	I/V	3.98e-06	8.807e-06	0.420	-	0.000000	0.058121	0.3752	0.627020	-	-	-	rs2075252,rs9287911
eGFRcrea	ptv_dmg	LRP2	389313	1.98289e-31	0.0603069	0.00517104	0.0372815	431	2:169174104:G:A	-	0.259398	0.394502	0.349793	6.45129	8.28548e-06	A	MODERATE	missense_variant	10964	3610	S/F	-	-	0.418	-	0.825049	0.100638	0.2408	0.501126	-	-	-	rs2075252,rs9287911
eGFRcrea	ptv_dmg	LRP2	389313	1.98289e-31	0.0603069	0.00517104	0.0372815	431	2:169168671:G:A	rs774128360	0.261092	0.370872	0.330012	7.37506	9.47189e-06	A	MODERATE	missense_variant	11638	3835	R/C	3.581e-05	2.639e-05	0.741	27.1	0.000000	0.222716	0.8174	0.940567	-	-	-	rs2075252,rs9287911
eGFRcrea	ptv_dmg	LRP2	389313	1.98289e-31	0.0603069	0.00517104	0.0372815	431	2:169173138:C:T	-	0.262891	0.448383	0.40049	5.16071	6.62796e-06	T	MODERATE	missense_variant	11236	3701	G/S	-	-	0.846	-	0.000000	0.328564	1.0588	0.943408	-	-	-	rs2075252,rs9287911
eGFRcrea	ptv_dmg	LRP2	389313	1.98289e-31	0.0603069	0.00517104	0.0372815	431	2:169173996:C:T	rs142549310	0.265824	0.0238004	0.0213892	1619.8	0.00208033	T	MODERATE	missense_variant	11072	3646	R/H	0.002383	0.002912	0.390	10.03	0.001019	-	0.0325	0.326521	Conflicting_interpretations_of_pathogenicity	Donnai-Barrow_syndrome&Inborn_genetic_diseases&not_provided	-	rs2075252,rs9287911
eGFRcrea	ptv_dmg	LRP2	389313	1.98289e-31	0.0603069	0.00517104	0.0372815	431	2:169241159:G:A	rs768519681	0.267048	-0.278536	0.250959	13.5661	1.74231e-05	A	MODERATE	missense_variant	4009	1292	R/W	3.979e-06	0	0.622	25.2	0.000002	0.586825	1.1709	0.566518	-	-	-	rs16823029
eGFRcrea	ptv_dmg	LRP2	389313	1.98289e-31	0.0603069	0.00517104	0.0372815	431	2:169275206:G:A	rs962446634	0.267485	0.500293	0.451172	3.79401	4.87269e-06	A	MODERATE	missense_variant	1940	602	P/L	-	-	0.639	27.9	0.000000	0.090206	0.8073	0.934262	-	-	-	rs16823029
eGFRcrea	ptv_dmg	LRP2	389313	1.98289e-31	0.0603069	0.00517104	0.0372815	431	2:169246965:G:T	rs766831061	0.27274	-0.196697	0.179341	24.9054	3.19863e-05	T	MODERATE	missense_variant	3065	977	P/H	3.59e-05	7.956e-05	0.294	23.7	0.544380	0.06957	0.0611	0.260374	-	-	-	rs16823029
eGFRcrea	ptv_dmg	LRP2	389313	1.98289e-31	0.0603069	0.00517104	0.0372815	431	2:169235866:G:A	rs773659431	0.286917	0.161997	0.152123	32.3525	4.15508e-05	A	MODERATE	missense_variant	5029	1632	R/W	1.989e-05	4.396e-05	0.702	27.1	0.000008	0.348602	0.9154	0.767136	-	-	-	rs16823029
eGFRcrea	ptv_dmg	LRP2	389313	1.98289e-31	0.0603069	0.00517104	0.0372815	431	2:169168584:C:T	rs151286117	0.287147	-0.269458	0.253155	14.97	1.92261e-05	T	MODERATE	missense_variant	11725	3864	D/N	4.774e-05	1.759e-05	0.517	23.0	0.003947	0.167716	0.8307	0.510534	-	-	-	rs2075252,rs9287911
eGFRcrea	ptv_dmg	LRP2	389313	1.98289e-31	0.0603069	0.00517104	0.0372815	431	2:169173942:G:A	rs768603773	0.290924	0.578193	0.547481	3.56366	4.57686e-06	A	MODERATE	missense_variant	11126	3664	S/L	1.592e-05	0	0.785	-	0.000000	0.549637	1.0854	0.929623	-	-	-	rs2075252,rs9287911
eGFRcrea	ptv_dmg	LRP2	389313	1.98289e-31	0.0603069	0.00517104	0.0372815	431	2:169270976:C:T	rs779934241	0.291175	0.302675	0.286747	9.97528	1.28114e-05	T	MODERATE	missense_variant	2383	750	A/T	7.985e-06	8.845e-06	0.636	24.1	0.000000	0.190559	0.8693	0.826912	-	-	-	rs16823029
eGFRcrea	ptv_dmg	LRP2	389313	1.98289e-31	0.0603069	0.00517104	0.0372815	431	2:169242973:G:A	rs768863475	0.291762	0.330904	0.313872	10.1959	1.30948e-05	A	MODERATE	missense_variant	3785	1217	S/L	3.579e-05	4.396e-05	0.961	28.8	0.000000	0.339093	1.0940	0.928780	-	-	-	rs16823029
eGFRcrea	ptv_dmg	LRP2	389313	1.98289e-31	0.0603069	0.00517104	0.0372815	431	2:169204093:T:G	rs17848169	0.298582	0.0787424	0.0757518	170.266	0.000218674	G	MODERATE	missense_variant	8029	2632	N/H	3.978e-06	8.796e-06	0.300	11.37	0.006823	0.033195	0.0869	0.405672	Uncertain_significance	Donnai-Barrow_syndrome	-	rs2075252,rs9287911,rs16823029
eGFRcrea	ptv_dmg	LRP2	389313	1.98289e-31	0.0603069	0.00517104	0.0372815	431	2:169206714:G:A	rs149849411	0.302687	0.151626	0.147112	36.1529	4.64317e-05	A	MODERATE	missense_variant	7141	2336	R/W	9.149e-05	0.0001671	0.467	25.8	0.015514	0.050287	0.5016	0.436995	-	-	-	rs9287911,rs16823029
eGFRcrea	ptv_dmg	LRP2	389313	1.98289e-31	0.0603069	0.00517104	0.0372815	431	2:169247485:C:G	-	0.302856	0.363461	0.352762	6.25171	8.02916e-06	G	MODERATE	missense_variant	2936	934	G/A	-	-	0.351	-	0.249165	0.059045	0.0513	0.371310	-	-	-	rs16823029
eGFRcrea	ptv_dmg	LRP2	389313	1.98289e-31	0.0603069	0.00517104	0.0372815	431	2:169176447:C:T	rs767088692	0.306863	0.325959	0.318997	8.54144	1.09699e-05	T	MODERATE	missense_variant	10670	3512	C/Y	7.955e-06	1.759e-05	0.934	26.0	0.000000	0.511894	1.1010	0.959235	-	-	-	rs2075252,rs9287911
eGFRcrea	ptv_dmg	LRP2	389313	1.98289e-31	0.0603069	0.00517104	0.0372815	431	2:169241299:G:A	rs748030992	0.310507	-0.317561	0.313127	12.3831	1.59037e-05	A	MODERATE	missense_variant	3869	1245	P/L	7.955e-06	0	0.805	-	0.000000	0.304361	1.0181	0.915593	Uncertain_significance	Donnai-Barrow_syndrome	-	rs16823029
eGFRcrea	ptv_dmg	LRP2	389313	1.98289e-31	0.0603069	0.00517104	0.0372815	431	2:169235978:C:A	-	0.311989	0.325534	0.321974	8.11957	1.04281e-05	A	MODERATE	missense_variant	4917	1594	Q/H	-	-	0.547	-	0.013570	0.187538	0.3271	0.216774	-	-	-	rs16823029
eGFRcrea	ptv_dmg	LRP2	389313	1.98289e-31	0.0603069	0.00517104	0.0372815	431	2:169212112:C:T	-	0.316195	-0.376486	0.375619	5.58881	7.17778e-06	T	MODERATE	missense_variant	6271	2046	A/T	-	-	0.559	-	0.000000	0.131721	0.8377	0.744717	-	-	-	rs9287911,rs16823029
eGFRcrea	ptv_dmg	LRP2	389313	1.98289e-31	0.0603069	0.00517104	0.0372815	431	2:169202869:C:A	-	0.316744	-0.272052	0.271734	10.3074	1.32379e-05	A	MODERATE	missense_variant	8231	2699	R/L	-	-	0.513	-	0.000000	0.08136	0.8366	0.683916	-	-	-	rs2075252,rs9287911,rs16823029
eGFRcrea	ptv_dmg	LRP2	389313	1.98289e-31	0.0603069	0.00517104	0.0372815	431	2:169280411:A:C	rs200807695	0.319848	-0.38396	0.385979	5.23267	6.72038e-06	C	MODERATE	missense_variant	1415	427	V/G	-	-	0.826	25.4	0.000005	0.157193	0.3387	0.927116	-	-	-	rs16823029
eGFRcrea	ptv_dmg	LRP2	389313	1.98289e-31	0.0603069	0.00517104	0.0372815	431	2:169209512:A:G	rs766753267	0.319943	-0.177601	0.17857	25.0232	3.21376e-05	G	MODERATE	missense_variant	6545	2137	I/T	1.592e-05	2.642e-05	0.549	-	0.005010	0.225583	0.6337	0.785552	Uncertain_significance	Donnai-Barrow_syndrome	-	rs9287911,rs16823029
eGFRcrea	ptv_dmg	LRP2	389313	1.98289e-31	0.0603069	0.00517104	0.0372815	431	2:169212054:A:G	rs2228168	0.322569	-0.283146	0.28624	9.68982	1.24448e-05	G	MODERATE	missense_variant	6329	2065	I/T	0.0009559	0	0.374	22.7	0.001840	-	0.2190	0.801316	Benign	Donnai-Barrow_syndrome&not_specified&not_provided	-	rs9287911,rs16823029
eGFRcrea	ptv_dmg	LRP2	389313	1.98289e-31	0.0603069	0.00517104	0.0372815	431	2:169177998:G:A	-	0.323559	-0.517342	0.524065	2.85089	3.66144e-06	A	MODERATE	missense_variant	10333	3400	H/Y	-	-	0.608	-	0.000000	0.486966	0.9547	0.930033	-	-	-	rs2075252,rs9287911
eGFRcrea	ptv_dmg	LRP2	389313	1.98289e-31	0.0603069	0.00517104	0.0372815	431	2:169152875:T:C	rs1014040945	0.327343	0.137626	0.14051	39.3853	5.05831e-05	C	MODERATE	missense_variant	12520	4129	N/D	2.785e-05	3.52e-05	0.634	25.9	0.000000	0.266504	0.5143	0.924530	-	-	-	rs2075252,rs9287911
eGFRcrea	ptv_dmg	LRP2	389313	1.98289e-31	0.0603069	0.00517104	0.0372815	431	2:169201852:G:A	rs545645633	0.329961	-0.171748	0.176298	25.374	3.25881e-05	A	MODERATE	missense_variant	8363	2743	P/L	0.001233	1.76e-05	0.323	16.19	0.018882	-	0.1132	0.250857	Likely_benign	Donnai-Barrow_syndrome	-	rs2075252,rs9287911,rs16823029
eGFRcrea	ptv_dmg	LRP2	389313	1.98289e-31	0.0603069	0.00517104	0.0372815	431	2:169259187:T:G	rs1438196627	0.330608	0.449146	0.461662	3.94885	5.07157e-06	G	MODERATE	missense_variant	2486	784	E/A	3.988e-06	8.829e-06	0.339	-	0.000058	0.07515	0.3612	0.724659	-	-	-	rs16823029
eGFRcrea	ptv_dmg	LRP2	389313	1.98289e-31	0.0603069	0.00517104	0.0372815	431	2:169243495:T:A	rs1422283361	0.331266	0.297625	0.306334	12.7556	1.63821e-05	A	MODERATE	missense_variant	3593	1153	Q/L	-	-	0.767	25.3	0.000000	0.443123	1.0535	0.910841	-	-	-	rs16823029
eGFRcrea	ptv_dmg	LRP2	389313	1.98289e-31	0.0603069	0.00517104	0.0372815	431	2:169209549:G:A	rs375749752	0.335255	0.128363	0.133214	46.3273	5.94987e-05	A	MODERATE	missense_variant	6508	2125	R/C	6.769e-05	9.691e-05	0.751	25.5	0.000000	0.129802	0.8326	0.862568	-	-	-	rs9287911,rs16823029
eGFRcrea	ptv_dmg	LRP2	389313	1.98289e-31	0.0603069	0.00517104	0.0372815	431	2:169188120:C:T	rs773430993	0.339917	-0.479042	0.501967	3.25201	4.17661e-06	T	MODERATE	missense_variant	9313	3060	G/R	2.386e-05	8.792e-06	0.304	12.77	0.756692	0.095484	0.1718	0.157942	-	-	-	rs2075252,rs9287911
eGFRcrea	ptv_dmg	LRP2	389313	1.98289e-31	0.0603069	0.00517104	0.0372815	431	2:169202824:G:C	-	0.343901	-0.332922	0.351745	6.16174	7.91361e-06	C	MODERATE	missense_variant	8276	2714	S/W	-	-	0.343	15.02	0.488929	0.085617	0.3644	0.363789	-	-	-	rs2075252,rs9287911,rs16823029
eGFRcrea	ptv_dmg	LRP2	389313	1.98289e-31	0.0603069	0.00517104	0.0372815	431	2:169233524:G:A	-	0.351879	0.400025	0.429695	4.1178	5.28854e-06	A	MODERATE	missense_variant	5120	1662	T/I	-	-	0.351	-	0.000001	0.081443	0.2761	0.431117	-	-	-	rs16823029
eGFRcrea	ptv_dmg	LRP2	389313	1.98289e-31	0.0603069	0.00517104	0.0372815	431	2:169198845:T:C	-	0.353744	0.370199	0.399199	5.42535	6.96786e-06	C	MODERATE	missense_variant	8654	2840	Y/C	-	-	0.815	-	0.000007	0.502546	0.9539	0.738277	-	-	-	rs2075252,rs9287911,rs16823029
eGFRcrea	ptv_dmg	LRP2	389313	1.98289e-31	0.0603069	0.00517104	0.0372815	431	2:169175258:G:A	rs753477259	0.355798	-0.44893	0.48617	3.46667	4.4523e-06	A	MODERATE	missense_variant	10838	3568	P/L	0	0	0.418	24.9	0.021654	0.137084	0.8279	0.898173	Uncertain_significance	not_provided	-	rs2075252,rs9287911
eGFRcrea	ptv_dmg	LRP2	389313	1.98289e-31	0.0603069	0.00517104	0.0372815	431	2:169279436:G:A	rs760488801	0.356527	0.396033	0.429535	4.14606	5.32484e-06	A	MODERATE	missense_variant	1636	501	R/W	2.39e-05	2.646e-05	0.788	24.5	0.000001	0.700057	1.1144	0.611521	-	-	-	rs16823029
eGFRcrea	ptv_dmg	LRP2	389313	1.98289e-31	0.0603069	0.00517104	0.0372815	431	2:169235992:T:C	rs778427168	0.358313	-0.392633	0.427432	4.36365	5.60429e-06	C	MODERATE	missense_variant	4903	1590	T/A	3.979e-06	8.798e-06	0.471	-	0.000000	0.070962	0.3960	0.642334	-	-	-	rs16823029
eGFRcrea	ptv_dmg	LRP2	389313	1.98289e-31	0.0603069	0.00517104	0.0372815	431	2:169207164:T:G	rs1553496527	0.358618	0.252161	0.274685	12.951	1.66331e-05	G	MODERATE	missense_variant	6691	2186	K/Q	3.996e-06	8.835e-06	0.736	-	0.000000	0.135639	0.7594	0.932351	-	-	-	rs9287911,rs16823029
eGFRcrea	ptv_dmg	LRP2	389313	1.98289e-31	0.0603069	0.00517104	0.0372815	431	2:169202789:C:T	-	0.359601	0.283304	0.309242	8.53699	1.09642e-05	T	MODERATE	missense_variant	8311	2726	G/R	-	-	0.475	-	0.002333	0.176333	0.2917	0.478652	-	-	-	rs2075252,rs9287911,rs16823029
eGFRcrea	ptv_dmg	LRP2	389313	1.98289e-31	0.0603069	0.00517104	0.0372815	431	2:169209639:G:A	rs753549113	0.366319	0.440092	0.487156	3.53528	4.54041e-06	A	HIGH	stop_gained,splice_region_variant	6418	2095	R/*	7.978e-06	1.767e-05	-	-	0.000000	-	-	0.927370	-	-	HC	rs9287911,rs16823029
eGFRcrea	ptv_dmg	LRP2	389313	1.98289e-31	0.0603069	0.00517104	0.0372815	431	2:169247452:C:A	rs369537386	0.366775	0.17297	0.19165	20.36	2.61486e-05	A	MODERATE	missense_variant	2969	945	G/V	7.954e-06	8.792e-06	0.557	22.4	0.000004	0.134845	0.5546	0.934560	-	-	-	rs16823029
eGFRcrea	ptv_dmg	LRP2	389313	1.98289e-31	0.0603069	0.00517104	0.0372815	431	2:169238252:C:T	rs772588594	0.3688	-0.488735	0.54381	3.07068	3.94371e-06	T	MODERATE	missense_variant	4480	1449	D/N	3.978e-06	0	0.499	23.3	0.000000	0.171345	0.3833	0.803397	-	-	-	rs16823029
eGFRcrea	ptv_dmg	LRP2	389313	1.98289e-31	0.0603069	0.00517104	0.0372815	431	2:169235934:T:C	-	0.369585	0.384688	0.428741	4.64398	5.96433e-06	C	MODERATE	missense_variant	4961	1609	N/S	-	-	0.385	-	0.000000	0.109761	0.0201	0.621358	-	-	-	rs16823029
eGFRcrea	ptv_dmg	LRP2	389313	1.98289e-31	0.0603069	0.00517104	0.0372815	431	2:169257123:C:T	rs746752313	0.372258	0.261495	0.293073	11.9432	1.53388e-05	T	HIGH	splice_donor_variant	-	-	-	3.987e-06	0	-	33	-	-	-	-	-	-	HC	rs16823029
eGFRcrea	ptv_dmg	LRP2	389313	1.98289e-31	0.0603069	0.00517104	0.0372815	431	2:169257127:C:A	-	0.373462	0.486738	0.546893	2.79193	3.58572e-06	A	MODERATE	missense_variant	2771	879	W/L	-	-	0.817	-	0.000005	0.306745	0.7247	0.933528	-	-	-	rs16823029
eGFRcrea	ptv_dmg	LRP2	389313	1.98289e-31	0.0603069	0.00517104	0.0372815	431	2:169277924:G:C	rs148996947	0.37888	0.182017	0.206846	17.7767	2.28308e-05	C	MODERATE	missense_variant	1728	531	S/R	1.194e-05	8.8e-06	0.552	-	0.000003	0.241055	0.3072	0.423094	-	-	-	rs16823029
eGFRcrea	ptv_dmg	LRP2	389313	1.98289e-31	0.0603069	0.00517104	0.0372815	431	2:169206950:A:G	rs202118469	0.382401	0.0897704	0.102773	71.8029	9.22175e-05	G	MODERATE	missense_variant	6905	2257	I/T	3.183e-05	7.039e-05	0.366	18.72	0.028440	0.036617	0.0435	0.722189	Uncertain_significance	Donnai-Barrow_syndrome	-	rs9287911,rs16823029
eGFRcrea	ptv_dmg	LRP2	389313	1.98289e-31	0.0603069	0.00517104	0.0372815	431	2:169271080:G:A	rs749650258	0.383732	-0.247581	0.284236	10.6249	1.36458e-05	A	MODERATE	missense_variant	2279	715	S/F	1.995e-05	3.533e-05	0.835	-	0.000075	0.195274	0.9082	0.714689	-	-	-	rs16823029
eGFRcrea	ptv_dmg	LRP2	389313	1.98289e-31	0.0603069	0.00517104	0.0372815	431	2:169201861:G:C	-	0.386529	-0.175321	0.202466	20.5599	2.64053e-05	C	MODERATE	missense_variant	8354	2740	T/S	-	-	0.488	-	0.000000	0.08352	0.4336	0.809432	-	-	-	rs2075252,rs9287911,rs16823029
eGFRcrea	ptv_dmg	LRP2	389313	1.98289e-31	0.0603069	0.00517104	0.0372815	431	2:169257177:C:A	-	0.38913	-0.37105	0.430854	4.68451	6.01638e-06	A	MODERATE	missense_variant	2721	862	L/F	-	-	0.281	-	0.206957	0.094239	0.1245	0.228362	-	-	-	rs16823029
eGFRcrea	ptv_dmg	LRP2	389313	1.98289e-31	0.0603069	0.00517104	0.0372815	431	2:169257145:T:C	rs587780383	0.391282	0.121203	0.141378	37.2038	4.77813e-05	C	MODERATE	missense_variant	2753	873	N/S	2.79e-05	4.411e-05	0.515	22.6	0.000001	0.177447	0.6029	0.809803	Uncertain_significance	not_provided	-	rs16823029
eGFRcrea	ptv_dmg	LRP2	389313	1.98289e-31	0.0603069	0.00517104	0.0372815	431	2:169174027:G:A	rs747833963	0.393785	-0.070587	0.0827734	111.892	0.000143704	A	MODERATE	missense_variant	11041	3636	R/W	0.0001313	0.000132	0.489	23.7	0.541729	0.140843	0.3606	0.616960	Uncertain_significance	Donnai-Barrow_syndrome	-	rs2075252,rs9287911
eGFRcrea	ptv_dmg	LRP2	389313	1.98289e-31	0.0603069	0.00517104	0.0372815	431	2:169279468:C:T	rs748649405	0.394508	0.260188	0.305574	9.90643	1.2723e-05	T	MODERATE	missense_variant	1604	490	R/H	4.384e-05	6.179e-05	0.814	26.6	0.000000	0.304677	0.9541	0.945870	-	-	-	rs16823029
eGFRcrea	ptv_dmg	LRP2	389313	1.98289e-31	0.0603069	0.00517104	0.0372815	431	2:169237232:C:T	rs200469773	0.395258	0.0680195	0.0800117	115.968	0.000148939	T	MODERATE	missense_variant	4697	1521	R/H	3.979e-05	4.399e-05	0.721	26.4	0.000000	0.082008	1.0178	0.707026	-	-	-	rs16823029
eGFRcrea	ptv_dmg	LRP2	389313	1.98289e-31	0.0603069	0.00517104	0.0372815	431	2:169152911:G:A	rs764804647	0.396546	0.188191	0.221975	15.5572	1.99803e-05	A	MODERATE	missense_variant	12484	4117	R/C	5.57e-05	8.8e-06	0.509	24.2	0.000002	0.127444	0.2719	0.804045	-	-	-	rs2075252,rs9287911
eGFRcrea	ptv_dmg	LRP2	389313	1.98289e-31	0.0603069	0.00517104	0.0372815	431	2:169185522:C:A	rs1205015072	0.398252	0.325041	0.384779	5.14441	6.60703e-06	A	MODERATE	missense_variant	9961	3276	A/S	3.988e-06	8.806e-06	0.769	-	0.000000	0.415605	1.0140	0.924385	-	-	-	rs2075252,rs9287911
eGFRcrea	ptv_dmg	LRP2	389313	1.98289e-31	0.0603069	0.00517104	0.0372815	431	2:169307397:G:A	rs1396320167	0.39892	-0.295997	0.350894	6.24536	8.021e-06	A	MODERATE	missense_variant,splice_region_variant	446	104	S/L	7.968e-06	1.764e-05	0.220	-	0.132698	0.145969	0.2284	0.763497	-	-	-	rs6433115,rs4668134
eGFRcrea	ptv_dmg	LRP2	389313	1.98289e-31	0.0603069	0.00517104	0.0372815	431	2:169275233:G:T	rs761133892	0.398933	-0.182594	0.216464	16.5859	2.13015e-05	T	MODERATE	missense_variant	1913	593	T/N	1.994e-05	4.41e-05	0.660	24.0	0.000000	0.276672	0.9981	0.924303	-	-	-	rs16823029
eGFRcrea	ptv_dmg	LRP2	389313	1.98289e-31	0.0603069	0.00517104	0.0372815	431	2:169206588:C:T	rs1360672432	0.399703	-0.101445	0.120459	54.8597	7.0457e-05	T	MODERATE	missense_variant	7267	2378	D/N	7.961e-06	1.761e-05	0.389	-	0.000000	0.125521	0.4472	0.712429	-	-	-	rs9287911,rs16823029
eGFRcrea	ptv_dmg	LRP2	389313	1.98289e-31	0.0603069	0.00517104	0.0372815	431	2:169181587:C:T	rs137983840	0.400916	-0.0846258	0.100747	76.2276	9.79001e-05	T	MODERATE	missense_variant	10165	3344	A/T	0.0004256	6.156e-05	0.724	24.6	0.000080	0.20492	0.9052	0.475401	Likely_benign	not_provided	-	rs2075252,rs9287911
eGFRcrea	ptv_dmg	LRP2	389313	1.98289e-31	0.0603069	0.00517104	0.0372815	431	2:169236028:G:A	rs768876882	0.402794	-0.380818	0.455176	5.82568	7.482e-06	A	MODERATE	missense_variant	4867	1578	R/C	7.966e-06	8.808e-06	0.845	26.4	0.000042	0.257428	0.9852	0.871231	-	-	-	rs16823029
eGFRcrea	ptv_dmg	LRP2	389313	1.98289e-31	0.0603069	0.00517104	0.0372815	431	2:169233504:T:C	rs143413559	0.40971	0.0907556	0.110086	61.6083	7.91244e-05	C	MODERATE	missense_variant	5140	1669	N/D	0.000171	0.0001143	0.557	24.3	0.000000	0.078233	0.3191	0.817554	Uncertain_significance	Donnai-Barrow_syndrome&Inborn_genetic_diseases	-	rs16823029
eGFRcrea	ptv_dmg	LRP2	389313	1.98289e-31	0.0603069	0.00517104	0.0372815	431	2:169239748:C:T	-	0.412007	-0.353392	0.430773	4.67365	6.00243e-06	T	MODERATE	missense_variant	4208	1358	G/D	-	-	0.552	-	0.000258	0.139034	0.4986	0.432888	-	-	-	rs16823029
eGFRcrea	ptv_dmg	LRP2	389313	1.98289e-31	0.0603069	0.00517104	0.0372815	431	2:169216298:G:C	rs369463419	0.41427	0.24985	0.306037	9.4624	1.21527e-05	C	MODERATE	missense_variant	5916	1927	D/E	1.594e-05	3.529e-05	0.862	20.3	0.000000	0.533998	1.0861	0.496924	-	-	-	rs9287911,rs16823029
eGFRcrea	ptv_dmg	LRP2	389313	1.98289e-31	0.0603069	0.00517104	0.0372815	431	2:169233519:G:A	rs141693781	0.416097	-0.152474	0.187495	21.9778	2.82264e-05	A	MODERATE	missense_variant	5125	1664	R/W	8.352e-05	2.638e-05	0.383	21.4	0.193149	0.200589	0.3694	0.468877	-	-	-	rs16823029
eGFRcrea	ptv_dmg	LRP2	389313	1.98289e-31	0.0603069	0.00517104	0.0372815	431	2:169294208:G:A	rs777216431	0.418006	-0.168176	0.207654	18.6372	2.3936e-05	A	MODERATE	missense_variant	727	198	R/C	1.194e-05	8.804e-06	0.458	21.5	0.076297	0.236428	0.6150	0.416315	-	-	-	rs16823029,rs6433115
eGFRcrea	ptv_dmg	LRP2	389313	1.98289e-31	0.0603069	0.00517104	0.0372815	431	2:169154511:C:G	COSV55546946	0.419389	-0.346164	0.428695	4.32581	5.55569e-06	G	MODERATE	missense_variant	12379	4082	E/Q	-	-	0.348	-	0.000004	0.081949	0.1339	0.809432	-	-	-	rs2075252,rs9287911
eGFRcrea	ptv_dmg	LRP2	389313	1.98289e-31	0.0603069	0.00517104	0.0372815	431	2:169294603:A:G	rs901055782	0.420737	-0.346073	0.429828	4.03485	5.18201e-06	G	MODERATE	missense_variant	670	179	C/R	3.981e-06	8.806e-06	0.971	25.8	0.000000	0.65085	1.0988	0.956092	-	-	-	rs16823029,rs6433115
eGFRcrea	ptv_dmg	LRP2	389313	1.98289e-31	0.0603069	0.00517104	0.0372815	431	2:169225405:C:A	-	0.422338	-0.281723	0.351113	6.25909	8.03864e-06	A	MODERATE	missense_variant	5578	1815	A/S	-	-	0.355	-	0.000673	0.055076	0.2032	0.670941	-	-	-	rs9287911,rs16823029
eGFRcrea	ptv_dmg	LRP2	389313	1.98289e-31	0.0603069	0.00517104	0.0372815	431	2:169244734:G:A	rs762542106	0.423853	-0.28534	0.356784	6.06183	7.78529e-06	A	MODERATE	missense_variant	3524	1130	T/I	3.976e-06	0	0.820	26.2	0.000000	0.426869	1.0384	0.840379	-	-	-	rs16823029
eGFRcrea	ptv_dmg	LRP2	389313	1.98289e-31	0.0603069	0.00517104	0.0372815	431	2:169129027:G:T	rs1469176176	0.429744	0.35194	0.445702	4.09491	5.25915e-06	T	MODERATE	missense_variant	13921	4596	P/T	3.982e-06	8.809e-06	0.607	27.2	0.000000	0.18324	0.6212	0.766393	-	-	-	rs2075252
eGFRcrea	ptv_dmg	LRP2	389313	1.98289e-31	0.0603069	0.00517104	0.0372815	431	2:169279540:A:G	-	0.429907	0.391775	0.496326	3	3.85294e-06	G	MODERATE	missense_variant	1532	466	V/A	-	-	0.430	-	0.014045	0.074292	0.3869	0.904111	Uncertain_significance	not_provided	-	rs16823029
eGFRcrea	ptv_dmg	LRP2	389313	1.98289e-31	0.0603069	0.00517104	0.0372815	431	2:169241192:C:T	rs759786625	0.430377	0.173833	0.220447	17.7045	2.27381e-05	T	MODERATE	missense_variant	3976	1281	G/R	7.955e-06	8.794e-06	0.784	23.4	0.000000	0.287328	0.8508	0.947015	-	-	-	rs16823029
eGFRcrea	ptv_dmg	LRP2	389313	1.98289e-31	0.0603069	0.00517104	0.0372815	431	2:169191848:T:G	-	0.432119	-0.389549	0.49588	3.27301	4.20357e-06	G	MODERATE	missense_variant	9151	3006	I/L	-	-	0.550	-	0.001732	0.232494	0.4703	0.350068	-	-	-	rs2075252,rs9287911
eGFRcrea	ptv_dmg	LRP2	389313	1.98289e-31	0.0603069	0.00517104	0.0372815	431	2:169272981:G:A	rs752833620	0.43354	-0.186344	0.237941	14.527	1.86572e-05	A	MODERATE	missense_variant	2197	688	R/C	2.392e-05	2.649e-05	0.863	31	0.000000	0.28474	0.8346	0.950797	Uncertain_significance	Donnai-Barrow_syndrome	-	rs16823029
eGFRcrea	ptv_dmg	LRP2	389313	1.98289e-31	0.0603069	0.00517104	0.0372815	431	2:169173129:C:T	-	0.435699	0.360972	0.463095	3.88538	4.99004e-06	T	MODERATE	missense_variant	11245	3704	D/N	-	-	0.717	-	0.000000	0.495636	1.0978	0.730253	-	-	-	rs2075252,rs9287911
eGFRcrea	ptv_dmg	LRP2	389313	1.98289e-31	0.0603069	0.00517104	0.0372815	431	2:169207179:G:A	rs759670096	0.436491	-0.291777	0.374972	7.08087	9.09406e-06	A	MODERATE	missense_variant	6676	2181	R/C	3.994e-05	0	0.861	32	0.000000	0.384749	0.9827	0.940134	-	-	-	rs9287911,rs16823029
eGFRcrea	ptv_dmg	LRP2	389313	1.98289e-31	0.0603069	0.00517104	0.0372815	431	2:169169738:C:T	rs778317120	0.439381	0.206465	0.267013	11.0555	1.41988e-05	T	MODERATE	missense_variant	11596	3821	A/T	4.376e-05	2.64e-05	0.381	20.8	0.000133	0.128341	0.2136	0.146149	-	-	-	rs2075252,rs9287911
eGFRcrea	ptv_dmg	LRP2	389313	1.98289e-31	0.0603069	0.00517104	0.0372815	431	2:169173140:T:C	rs1393906845	0.439545	0.235117	0.304177	8.44781	1.08496e-05	C	MODERATE	missense_variant	11234	3700	N/S	7.954e-06	1.758e-05	0.788	-	0.000000	0.412239	1.0613	0.934979	-	-	-	rs2075252,rs9287911
eGFRcrea	ptv_dmg	LRP2	389313	1.98289e-31	0.0603069	0.00517104	0.0372815	431	2:169237250:G:A	rs370313238	0.441456	0.0910323	0.118264	57.7831	7.42117e-05	A	MODERATE	missense_variant	4679	1515	A/V	7.958e-06	1.759e-05	0.398	22.1	0.000004	0.02223	0.2810	0.710139	Uncertain_significance	Donnai-Barrow_syndrome&not_provided	-	rs16823029
eGFRcrea	ptv_dmg	LRP2	389313	1.98289e-31	0.0603069	0.00517104	0.0372815	431	2:169244759:T:C	rs149853330	0.442062	-0.0287443	0.0373927	552.206	0.000709206	C	MODERATE	missense_variant	3499	1122	I/V	0.0003857	0.0005538	0.405	16.77	0.000001	0.038823	0.6190	0.584461	Uncertain_significance	Donnai-Barrow_syndrome	-	rs16823029
eGFRcrea	ptv_dmg	LRP2	389313	1.98289e-31	0.0603069	0.00517104	0.0372815	431	2:169292277:C:A	rs753080349	0.442135	-0.294588	0.383283	5.69238	7.3108e-06	A	MODERATE	missense_variant	880	249	D/Y	1.592e-05	3.521e-05	0.811	-	0.000092	0.394759	1.0765	0.586737	-	-	-	rs16823029,rs6433115
eGFRcrea	ptv_dmg	LRP2	389313	1.98289e-31	0.0603069	0.00517104	0.0372815	431	2:169244843:C:T	rs759421141	0.446234	0.26856	0.352576	6.10553	7.84142e-06	T	MODERATE	missense_variant	3415	1094	D/N	1.193e-05	8.791e-06	0.771	27.4	0.000000	0.261745	1.0634	0.937778	-	-	-	rs16823029
eGFRcrea	ptv_dmg	LRP2	389313	1.98289e-31	0.0603069	0.00517104	0.0372815	431	2:169233582:G:A	rs140789320	0.453516	-0.115898	0.15462	37.9948	4.87972e-05	A	MODERATE	missense_variant	5062	1643	R/W	2.786e-05	1.761e-05	0.579	24.3	0.006407	0.200474	0.7336	0.879989	-	-	-	rs16823029
eGFRcrea	ptv_dmg	LRP2	389313	1.98289e-31	0.0603069	0.00517104	0.0372815	431	2:169207070:C:T	rs369240219	0.454606	0.0552135	0.0738386	141.256	0.000181417	T	MODERATE	missense_variant	6785	2217	R/H	5.578e-05	9.689e-05	0.866	26.0	0.000000	0.342964	1.0938	0.801923	-	-	-	rs9287911,rs16823029
eGFRcrea	ptv_dmg	LRP2	389313	1.98289e-31	0.0603069	0.00517104	0.0372815	431	2:169257192:G:C	COSV55574554	0.458617	0.317899	0.428941	4.21191	5.40942e-06	C	MODERATE	missense_variant	2706	857	D/E	-	-	0.928	-	0.000003	0.616217	0.9915	0.593276	-	-	-	rs16823029
eGFRcrea	ptv_dmg	LRP2	389313	1.98289e-31	0.0603069	0.00517104	0.0372815	431	2:169176435:T:C	rs777051223	0.461356	0.0596827	0.0810229	113.3	0.000145513	C	MODERATE	missense_variant	10682	3516	Q/R	2.784e-05	5.276e-05	0.895	26.5	0.000000	0.339039	1.0402	0.938175	-	-	-	rs2075252,rs9287911
eGFRcrea	ptv_dmg	LRP2	389313	1.98289e-31	0.0603069	0.00517104	0.0372815	431	2:169175274:C:T	rs745375377	0.466008	-0.237002	0.325111	7.14343	9.17441e-06	T	MODERATE	missense_variant	10822	3563	G/S	7.957e-06	8.8e-06	0.664	-	0.000000	0.366426	0.6989	0.852114	Uncertain_significance	Donnai-Barrow_syndrome	-	rs2075252,rs9287911
eGFRcrea	ptv_dmg	LRP2	389313	1.98289e-31	0.0603069	0.00517104	0.0372815	431	2:169177914:T:C	rs147267007	0.466562	-0.033633	0.0461938	360.163	0.000462562	C	MODERATE	missense_variant	10417	3428	R/G	0.0001472	0.0002902	0.663	24.4	0.000000	0.164487	0.1089	0.705132	Uncertain_significance	Donnai-Barrow_syndrome	-	rs2075252,rs9287911
eGFRcrea	ptv_dmg	LRP2	389313	1.98289e-31	0.0603069	0.00517104	0.0372815	431	2:169239648:T:C	rs1415269598	0.470669	0.126485	0.175335	24.9075	3.1989e-05	C	MODERATE	missense_variant	4308	1391	I/M	3.977e-06	8.794e-06	0.603	15.09	0.000041	0.08933	0.2214	0.166144	-	-	-	rs16823029
eGFRcrea	ptv_dmg	LRP2	389313	1.98289e-31	0.0603069	0.00517104	0.0372815	431	2:169146874:C:T	rs144428082	0.473401	0.154373	0.215317	17.5919	2.25935e-05	T	MODERATE	missense_variant	12811	4226	E/K	9.551e-05	0.0001056	0.295	3.723	0.319328	0.073731	0.0467	0.101934	-	-	-	rs2075252,rs9287911
eGFRcrea	ptv_dmg	LRP2	389313	1.98289e-31	0.0603069	0.00517104	0.0372815	431	2:169209584:T:C	rs1310280470	0.478995	0.116284	0.164262	29.8757	3.83697e-05	C	MODERATE	missense_variant	6473	2113	D/G	7.963e-06	1.762e-05	0.949	28.3	0.000000	0.569394	0.9832	0.911038	-	-	-	rs9287911,rs16823029
eGFRcrea	ptv_dmg	LRP2	389313	1.98289e-31	0.0603069	0.00517104	0.0372815	431	2:169202932:G:A	rs773366780	0.480483	0.349711	0.495674	3.11389	3.99921e-06	A	MODERATE	missense_variant	8168	2678	P/L	3.98e-06	0	0.741	29.6	0.000000	0.250642	0.9268	0.906655	-	-	-	rs2075252,rs9287911,rs16823029
eGFRcrea	ptv_dmg	LRP2	389313	1.98289e-31	0.0603069	0.00517104	0.0372815	431	2:169206660:A:G	rs761522865	0.481456	0.161777	0.229809	14.2839	1.8345e-05	G	MODERATE	missense_variant	7195	2354	S/P	3.98e-06	8.803e-06	0.422	17.03	0.000421	0.079766	0.1244	0.304816	-	-	-	rs9287911,rs16823029
eGFRcrea	ptv_dmg	LRP2	389313	1.98289e-31	0.0603069	0.00517104	0.0372815	431	2:169213827:A:C	-	0.482035	0.15644	0.222521	15.6227	2.00644e-05	C	MODERATE	missense_variant	6005	1957	V/G	-	-	0.811	-	0.000001	0.156942	0.5489	0.922069	-	-	-	rs9287911,rs16823029
eGFRcrea	ptv_dmg	LRP2	389313	1.98289e-31	0.0603069	0.00517104	0.0372815	431	2:169237247:A:G	rs1457590461	0.486553	-0.225888	0.324644	7.33923	9.42588e-06	G	MODERATE	missense_variant	4682	1516	I/T	-	-	0.513	23.7	0.000192	0.079566	0.1517	0.928513	-	-	-	rs16823029
eGFRcrea	ptv_dmg	LRP2	389313	1.98289e-31	0.0603069	0.00517104	0.0372815	431	2:169206608:G:A	-	0.487881	-0.148875	0.214615	17.8052	2.28675e-05	A	MODERATE	missense_variant	7247	2371	A/V	-	-	0.662	-	0.000001	0.170858	0.7377	0.902798	-	-	-	rs9287911,rs16823029
eGFRcrea	ptv_dmg	LRP2	389313	1.98289e-31	0.0603069	0.00517104	0.0372815	431	2:169206506:G:C	-	0.487908	0.243687	0.351317	6.20459	7.96864e-06	C	MODERATE	missense_variant	7349	2405	P/R	-	-	0.619	-	0.000001	0.15833	0.6613	0.788571	-	-	-	rs9287911,rs16823029
eGFRcrea	ptv_dmg	LRP2	389313	1.98289e-31	0.0603069	0.00517104	0.0372815	431	2:169176579:G:A	rs143367996	0.490098	-0.0469353	0.068007	165.183	0.000212147	A	MODERATE	missense_variant	10538	3468	P/L	0.001905	0.0002111	0.638	26.8	0.000000	-	0.4100	0.926888	Benign/Likely_benign	Donnai-Barrow_syndrome&not_provided	-	rs2075252,rs9287911
eGFRcrea	ptv_dmg	LRP2	389313	1.98289e-31	0.0603069	0.00517104	0.0372815	431	2:169173131:T:C	-	0.49044	0.216046	0.313287	10.0767	1.29416e-05	C	MODERATE	missense_variant	11243	3703	D/G	-	-	0.688	-	0.000001	0.48781	0.9515	0.903117	-	-	-	rs2075252,rs9287911
eGFRcrea	ptv_dmg	LRP2	389313	1.98289e-31	0.0603069	0.00517104	0.0372815	431	2:169128689:G:A	rs778285947	0.493098	-0.11342	0.165483	27.9493	3.58957e-05	A	MODERATE	missense_variant	14077	4648	L/F	1.194e-05	2.643e-05	0.380	26.8	0.000000	0.107724	0.7635	0.941289	-	-	-	rs2075252
eGFRcrea	ptv_dmg	LRP2	389313	1.98289e-31	0.0603069	0.00517104	0.0372815	431	2:169201669:T:C	-	0.494288	0.260768	0.381516	5.64093	7.24472e-06	C	MODERATE	missense_variant	8546	2804	D/G	-	-	0.571	-	0.000000	0.129235	0.6528	0.892802	-	-	-	rs2075252,rs9287911,rs16823029
eGFRcrea	ptv_dmg	LRP2	389313	1.98289e-31	0.0603069	0.00517104	0.0372815	431	2:169271065:C:T	-	0.497978	0.257239	0.379591	5.76093	7.39883e-06	T	MODERATE	missense_variant	2294	720	R/H	-	-	0.811	-	0.000000	0.138195	0.9031	0.934591	-	-	-	rs16823029
eGFRcrea	ptv_dmg	LRP2	389313	1.98289e-31	0.0603069	0.00517104	0.0372815	431	2:169237233:G:A	rs755634495	0.499604	0.232337	0.344146	7.39563	9.49831e-06	A	MODERATE	missense_variant	4696	1521	R/C	1.194e-05	2.64e-05	0.894	-	0.000000	0.197935	1.0907	0.668543	Uncertain_significance	Donnai-Barrow_syndrome	-	rs16823029
eGFRcrea	ptv_dmg	LRP2	389313	1.98289e-31	0.0603069	0.00517104	0.0372815	431	2:169182252:G:A	rs373673298	0.499899	-0.187824	0.278403	10.2957	1.32229e-05	A	MODERATE	missense_variant	10048	3305	R/C	1.592e-05	0	0.708	24.8	0.004183	0.481081	1.0020	0.872746	-	-	-	rs2075252,rs9287911
eGFRcrea	ptv_dmg	LRP2	389313	1.98289e-31	0.0603069	0.00517104	0.0372815	431	2:169185734:T:C	rs749682439	0.502108	0.333108	0.496304	3.03369	3.89621e-06	C	MODERATE	missense_variant	9749	3205	N/S	7.965e-06	1.763e-05	0.644	-	0.000000	0.140543	0.7854	0.932737	-	-	-	rs2075252,rs9287911
eGFRcrea	ptv_dmg	LRP2	389313	1.98289e-31	0.0603069	0.00517104	0.0372815	431	2:169188047:T:C	rs1411164246	0.502847	0.275937	0.411836	5.63684	7.23947e-06	C	MODERATE	missense_variant	9386	3084	N/S	-	-	0.420	17.32	0.000000	0.047997	0.5174	0.683451	-	-	-	rs2075252,rs9287911
eGFRcrea	ptv_dmg	LRP2	389313	1.98289e-31	0.0603069	0.00517104	0.0372815	431	2:169198833:C:T	-	0.504165	0.189602	0.283856	10.5228	1.35145e-05	T	MODERATE	missense_variant	8666	2844	G/E	-	-	0.792	-	0.000000	0.375177	0.9624	0.803752	-	-	-	rs2075252,rs9287911,rs16823029
eGFRcrea	ptv_dmg	LRP2	389313	1.98289e-31	0.0603069	0.00517104	0.0372815	431	2:169243501:G:A	rs150552608	0.504542	0.0128717	0.0192874	1992.94	0.00255957	A	MODERATE	missense_variant	3587	1151	P/L	0.009234	0.005389	0.494	16.56	0.000473	-	0.0294	0.733227	Benign	Donnai-Barrow_syndrome&not_specified&not_provided	-	rs16823029
eGFRcrea	ptv_dmg	LRP2	389313	1.98289e-31	0.0603069	0.00517104	0.0372815	431	2:169174129:C:T	rs144081819	0.504734	0.041749	0.0625867	188.028	0.000241487	T	MODERATE	missense_variant	10939	3602	A/T	0.00251	0.0002463	0.421	19.62	0.000000	-	0.3639	0.557791	Benign/Likely_benign	Donnai-Barrow_syndrome&not_specified&not_provided	-	rs2075252,rs9287911
eGFRcrea	ptv_dmg	LRP2	389313	1.98289e-31	0.0603069	0.00517104	0.0372815	431	2:169259082:C:T	rs142080405	0.506458	-0.195891	0.294855	9.16095	1.17655e-05	T	MODERATE	missense_variant	2591	819	R/H	0.0008003	6.164e-05	0.780	24.3	0.000000	-	0.8982	0.949839	Likely_benign	not_provided	-	rs16823029
eGFRcrea	ptv_dmg	LRP2	389313	1.98289e-31	0.0603069	0.00517104	0.0372815	431	2:169259082:C:A	rs142080405	0.522995	0.1584	0.247989	12.5082	1.60645e-05	A	MODERATE	missense_variant	2591	819	R/L	0.0001075	3.522e-05	0.831	24.2	0.000000	0.428477	1.0320	0.948299	Uncertain_significance	Donnai-Barrow_syndrome	-	rs16823029
eGFRcrea	ptv_dmg	LRP2	389313	1.98289e-31	0.0603069	0.00517104	0.0372815	431	2:169272980:C:T	rs148943767	0.523078	0.0686903	0.107563	67.6581	8.68942e-05	T	MODERATE	missense_variant	2198	688	R/H	4.385e-05	7.946e-05	0.721	27.3	0.000000	0.133808	0.6011	0.944747	Uncertain_significance	not_provided	-	rs16823029
eGFRcrea	ptv_dmg	LRP2	389313	1.98289e-31	0.0603069	0.00517104	0.0372815	431	2:169225315:T:C	rs1229875217	0.53462	0.168972	0.27211	13.729	1.76323e-05	C	MODERATE	missense_variant	5668	1845	I/V	3.982e-06	8.809e-06	0.550	-	0.000000	0.039837	0.4288	0.716137	-	-	-	rs9287911,rs16823029
eGFRcrea	ptv_dmg	LRP2	389313	1.98289e-31	0.0603069	0.00517104	0.0372815	431	2:169198851:C:T	rs142214474	0.538122	0.122766	0.199406	18.9308	2.43131e-05	T	MODERATE	missense_variant	8648	2838	R/H	3.184e-05	4.401e-05	0.386	17.58	0.000002	0.099436	0.1671	0.210932	-	-	-	rs2075252,rs9287911,rs16823029
eGFRcrea	ptv_dmg	LRP2	389313	1.98289e-31	0.0603069	0.00517104	0.0372815	431	2:169226552:A:G	rs1245025277	0.542128	-0.302491	0.496213	3.15594	4.05322e-06	G	MODERATE	missense_variant	5399	1755	I/T	-	-	0.457	18.10	0.091859	0.090653	0.0424	0.520671	-	-	-	rs9287911,rs16823029
eGFRcrea	ptv_dmg	LRP2	389313	1.98289e-31	0.0603069	0.00517104	0.0372815	431	2:169196986:G:A	rs1308246487	0.54474	0.11896	0.196413	20.7418	2.6639e-05	A	MODERATE	missense_variant	8758	2875	R/C	2.785e-05	6.156e-05	0.535	25.3	0.000004	0.184592	0.6202	0.351179	-	-	-	rs2075252,rs9287911
eGFRcrea	ptv_dmg	LRP2	389313	1.98289e-31	0.0603069	0.00517104	0.0372815	431	2:169188014:T:C	rs777646211	0.54995	0.0986441	0.165002	28.1827	3.61955e-05	C	MODERATE	missense_variant	9419	3095	N/S	7.957e-06	1.76e-05	0.785	25.0	0.000000	0.357504	0.9752	0.905310	-	-	-	rs2075252,rs9287911
eGFRcrea	ptv_dmg	LRP2	389313	1.98289e-31	0.0603069	0.00517104	0.0372815	431	2:169220481:A:G	-	0.551002	-0.123229	0.206669	20.3705	2.61622e-05	G	MODERATE	missense_variant	5756	1874	I/T	-	-	0.383	-	0.060818	0.078099	0.0147	0.885576	-	-	-	rs9287911,rs16823029
eGFRcrea	ptv_dmg	LRP2	389313	1.98289e-31	0.0603069	0.00517104	0.0372815	431	2:169290935:G:A	rs1358532875	0.556958	0.277954	0.473221	3.71686	4.77361e-06	A	HIGH	stop_gained	967	278	R/*	-	-	-	-	0.226933	-	-	0.268685	Pathogenic	Donnai-Barrow_syndrome	HC	rs16823029,rs6433115
eGFRcrea	ptv_dmg	LRP2	389313	1.98289e-31	0.0603069	0.00517104	0.0372815	431	2:169244911:G:A	rs756882589	0.562319	-0.287497	0.496197	3.12958	4.01936e-06	A	MODERATE	missense_variant	3347	1071	A/V	7.958e-06	1.761e-05	0.542	22.8	0.000012	0.188873	0.7797	0.789599	-	-	-	rs16823029
eGFRcrea	ptv_dmg	LRP2	389313	1.98289e-31	0.0603069	0.00517104	0.0372815	431	2:169201729:G:A	rs1210431520	0.564047	0.175366	0.304012	8.28217	1.06369e-05	A	MODERATE	missense_variant	8486	2784	T/M	7.956e-06	8.797e-06	0.575	23.7	0.000067	0.290355	1.0022	0.519545	-	-	-	rs2075252,rs9287911,rs16823029
eGFRcrea	ptv_dmg	LRP2	389313	1.98289e-31	0.0603069	0.00517104	0.0372815	431	2:169279435:C:T	rs138705366	0.565698	-0.102452	0.178364	25.9834	3.33708e-05	T	MODERATE	missense_variant	1637	501	R/Q	0.0004741	2.646e-05	0.749	24.7	0.000001	0.453222	0.9085	0.805869	Likely_benign	not_provided	-	rs16823029
eGFRcrea	ptv_dmg	LRP2	389313	1.98289e-31	0.0603069	0.00517104	0.0372815	431	2:169231734:T:C	-	0.569747	0.198805	0.349748	6.62958	8.51446e-06	C	MODERATE	missense_variant	5342	1736	D/G	-	-	0.771	-	0.000000	0.377046	1.0836	0.923007	-	-	-	rs16823029
eGFRcrea	ptv_dmg	LRP2	389313	1.98289e-31	0.0603069	0.00517104	0.0372815	431	2:169289094:G:T	rs79877455	0.571904	0.0682609	0.120762	52.3035	6.71741e-05	T	MODERATE	missense_variant	1109	325	P/Q	1.592e-05	3.521e-05	0.618	24.5	0.000000	0.317137	0.7652	0.871122	-	-	-	rs16823029,rs6433115
eGFRcrea	ptv_dmg	LRP2	389313	1.98289e-31	0.0603069	0.00517104	0.0372815	431	2:169235974:T:C	rs1448964804	0.573671	0.182237	0.323889	7.38385	9.48318e-06	C	MODERATE	missense_variant	4921	1596	K/E	-	-	0.821	26.9	0.000000	0.298706	0.9590	0.945305	-	-	-	rs16823029
eGFRcrea	ptv_dmg	LRP2	389313	1.98289e-31	0.0603069	0.00517104	0.0372815	431	2:169177994:G:A	rs200563635	0.57623	0.0777678	0.139144	42.3818	5.44315e-05	A	MODERATE	missense_variant	10337	3401	T/M	1.194e-05	1.76e-05	0.574	22.6	0.000001	0.268092	0.7694	0.637021	-	-	-	rs2075252,rs9287911
eGFRcrea	ptv_dmg	LRP2	389313	1.98289e-31	0.0603069	0.00517104	0.0372815	431	2:169174012:G:A	rs373064113	0.583302	-0.105686	0.192657	21.9024	2.81296e-05	A	MODERATE	missense_variant	11056	3641	R/W	1.591e-05	2.639e-05	0.504	22.9	0.021248	0.369843	0.8213	0.641907	-	-	-	rs2075252,rs9287911
eGFRcrea	ptv_dmg	LRP2	389313	1.98289e-31	0.0603069	0.00517104	0.0372815	431	2:169177850:T:C	-	0.584742	0.165963	0.303699	8.28986	1.06468e-05	C	MODERATE	missense_variant	10481	3449	H/R	-	-	0.779	-	0.000000	0.332806	0.9155	0.936889	-	-	-	rs2075252,rs9287911
eGFRcrea	ptv_dmg	LRP2	389313	1.98289e-31	0.0603069	0.00517104	0.0372815	431	2:169185905:C:T	rs767792717	0.586318	-0.165386	0.303918	8.08258	1.03806e-05	T	MODERATE	missense_variant	9578	3148	R/Q	2.788e-05	8.813e-06	0.323	-	0.004278	0.078015	0.3973	0.125917	-	-	-	rs2075252,rs9287911
eGFRcrea	ptv_dmg	LRP2	389313	1.98289e-31	0.0603069	0.00517104	0.0372815	431	2:169257160:G:C	rs150752263	0.587777	0.0265784	0.0490322	310.685	0.000399017	C	MODERATE	missense_variant	2738	868	T/S	0.0009965	0.000494	0.323	19.19	0.000021	0.046763	0.2530	0.713396	Conflicting_interpretations_of_pathogenicity	Donnai-Barrow_syndrome&not_provided	-	rs16823029
eGFRcrea	ptv_dmg	LRP2	389313	1.98289e-31	0.0603069	0.00517104	0.0372815	431	2:169259083:G:A	rs749942746	0.589731	-0.158389	0.293734	10.5084	1.34961e-05	A	MODERATE	missense_variant	2590	819	R/C	1.991e-05	8.805e-06	0.793	23.9	0.000000	0.615527	1.0146	0.541765	-	-	-	rs16823029
eGFRcrea	ptv_dmg	LRP2	389313	1.98289e-31	0.0603069	0.00517104	0.0372815	431	2:169204164:G:A	-	0.589908	-0.154273	0.286237	9.42444	1.21039e-05	A	MODERATE	missense_variant	7958	2608	T/I	-	-	0.849	-	0.000000	0.264365	1.0030	0.921496	-	-	-	rs2075252,rs9287911,rs16823029
eGFRcrea	ptv_dmg	LRP2	389313	1.98289e-31	0.0603069	0.00517104	0.0372815	431	2:169239586:C:T	rs765779402	0.590393	0.160723	0.298594	9.08649	1.16699e-05	T	MODERATE	missense_variant	4370	1412	R/Q	0	0	0.731	-	0.000000	0.080848	0.1933	0.945671	-	-	-	rs16823029
eGFRcrea	ptv_dmg	LRP2	389313	1.98289e-31	0.0603069	0.00517104	0.0372815	431	2:169175315:G:A	rs199806925	0.592818	-0.0770004	0.143992	37.9717	4.87675e-05	A	MODERATE	missense_variant	10781	3549	P/L	2.387e-05	2.64e-05	0.750	26.2	0.000000	0.148677	0.9034	0.915632	-	-	-	rs2075252,rs9287911
eGFRcrea	ptv_dmg	LRP2	389313	1.98289e-31	0.0603069	0.00517104	0.0372815	431	2:169170662:G:A	rs765588304	0.592847	-0.161948	0.302868	9.74988	1.25219e-05	A	MODERATE	missense_variant	11404	3757	R/W	1.591e-05	8.798e-06	0.763	29.5	0.000000	0.266359	0.9461	0.880540	Uncertain_significance	Donnai-Barrow_syndrome	-	rs2075252,rs9287911
eGFRcrea	ptv_dmg	LRP2	389313	1.98289e-31	0.0603069	0.00517104	0.0372815	431	2:169188062:T:C	-	0.600111	-0.13606	0.259538	11.1301	1.42945e-05	C	MODERATE	missense_variant	9371	3079	E/G	-	-	0.443	-	0.353610	0.1384	0.3083	0.731139	-	-	-	rs2075252,rs9287911
eGFRcrea	ptv_dmg	LRP2	389313	1.98289e-31	0.0603069	0.00517104	0.0372815	431	2:169176436:G:T	rs763375364	0.601191	-0.110007	0.210464	17.0419	2.18871e-05	T	MODERATE	missense_variant	10681	3516	Q/K	7.956e-06	1.759e-05	0.795	25.2	0.000000	0.211951	0.9763	0.937107	-	-	-	rs2075252,rs9287911
eGFRcrea	ptv_dmg	LRP2	389313	1.98289e-31	0.0603069	0.00517104	0.0372815	431	2:169216375:T:C	-	0.603519	0.182263	0.350947	6.02466	7.73755e-06	C	MODERATE	missense_variant	5839	1902	S/G	-	-	0.727	-	0.000002	0.215636	1.0517	0.494092	-	-	-	rs9287911,rs16823029
eGFRcrea	ptv_dmg	LRP2	389313	1.98289e-31	0.0603069	0.00517104	0.0372815	431	2:169206028:G:C	rs1473245139	0.605482	0.198578	0.384444	5.05676	6.49447e-06	C	MODERATE	missense_variant	7686	2517	C/W	-	-	0.718	-	0.000000	0.412371	0.5854	0.872994	-	-	-	rs9287911,rs16823029
eGFRcrea	ptv_dmg	LRP2	389313	1.98289e-31	0.0603069	0.00517104	0.0372815	431	2:169129080:G:A	-	0.609215	-0.214155	0.418932	4.50977	5.79195e-06	A	MODERATE	missense_variant	13868	4578	T/I	-	-	0.304	23.5	0.002060	0.112161	0.0040	0.626638	-	-	-	rs2075252
eGFRcrea	ptv_dmg	LRP2	389313	1.98289e-31	0.0603069	0.00517104	0.0372815	431	2:169226441:A:G	-	0.609658	0.163581	0.320393	7.49084	9.62059e-06	G	MODERATE	missense_variant	5510	1792	I/T	-	-	0.743	-	0.000002	0.270622	0.5967	0.920086	-	-	-	rs9287911,rs16823029
eGFRcrea	ptv_dmg	LRP2	389313	1.98289e-31	0.0603069	0.00517104	0.0372815	431	2:169220476:T:C	rs763254934	0.610686	0.12889	0.253175	12.1075	1.55499e-05	C	MODERATE	missense_variant	5761	1876	I/V	1.195e-05	2.646e-05	0.438	17.75	0.000001	0.068687	0.0706	0.464972	-	-	-	rs9287911,rs16823029
eGFRcrea	ptv_dmg	LRP2	389313	1.98289e-31	0.0603069	0.00517104	0.0372815	431	2:169233483:G:T	rs1307646045	0.610726	-0.25264	0.496308	3.005	3.85937e-06	T	MODERATE	missense_variant	5161	1676	Q/K	-	-	0.490	23.8	0.000046	0.113556	0.2626	0.931944	-	-	-	rs16823029
eGFRcrea	ptv_dmg	LRP2	389313	1.98289e-31	0.0603069	0.00517104	0.0372815	431	2:169238119:G:A	rs748382645	0.611656	-0.0667784	0.131528	44.6969	5.74048e-05	A	MODERATE	missense_variant	4613	1493	A/V	1.591e-05	1.758e-05	0.468	19.46	0.000014	0.08422	0.1559	0.706002	-	-	-	rs16823029
eGFRcrea	ptv_dmg	LRP2	389313	1.98289e-31	0.0603069	0.00517104	0.0372815	431	2:169129059:C:T	rs764511347	0.614456	-0.26659	0.529239	3.81659	4.9017e-06	T	MODERATE	missense_variant	13889	4585	R/Q	3.981e-06	8.807e-06	0.416	28.9	0.000016	0.094919	0.2913	0.519509	-	-	-	rs2075252
eGFRcrea	ptv_dmg	LRP2	389313	1.98289e-31	0.0603069	0.00517104	0.0372815	431	2:169173177:T:C	-	0.615939	-0.117669	0.234582	14.5405	1.86746e-05	C	MODERATE	missense_variant	11197	3688	T/A	-	-	0.608	-	0.000000	0.238787	0.8041	0.924485	-	-	-	rs2075252,rs9287911
eGFRcrea	ptv_dmg	LRP2	389313	1.98289e-31	0.0603069	0.00517104	0.0372815	431	2:169247473:C:T	rs372927481	0.616633	-0.0588694	0.117591	52.5016	6.74285e-05	T	MODERATE	missense_variant	2948	938	R/Q	0.0001392	0.0001758	0.412	15.79	0.000032	0.044197	0.1422	0.460115	Uncertain_significance	Donnai-Barrow_syndrome	-	rs16823029
eGFRcrea	ptv_dmg	LRP2	389313	1.98289e-31	0.0603069	0.00517104	0.0372815	431	2:169277787:C:T	rs754884501	0.617275	-0.191918	0.384053	5.4035	6.93979e-06	T	MODERATE	missense_variant	1865	577	R/Q	1.592e-05	1.761e-05	0.566	24.3	0.000000	0.125953	0.6980	0.833978	-	-	-	rs16823029
eGFRcrea	ptv_dmg	LRP2	389313	1.98289e-31	0.0603069	0.00517104	0.0372815	431	2:169318828:G:T	COSV55567333	0.621367	0.176285	0.356914	5.92285	7.6068e-06	T	MODERATE	missense_variant	379	82	P/T	-	-	0.601	-	0.000229	0.185042	0.4466	0.563405	-	-	-	rs6433115,rs4668134
eGFRcrea	ptv_dmg	LRP2	389313	1.98289e-31	0.0603069	0.00517104	0.0372815	431	2:169139259:C:G	rs769261622	0.622104	-0.0556172	0.112843	61.5801	7.90882e-05	G	MODERATE	missense_variant	13515	4460	K/N	1.993e-05	4.416e-05	0.454	24.8	0.000000	0.096714	0.2774	0.738233	Uncertain_significance	Donnai-Barrow_syndrome	-	rs2075252,rs9287911
eGFRcrea	ptv_dmg	LRP2	389313	1.98289e-31	0.0603069	0.00517104	0.0372815	431	2:169220497:C:T	-	0.627021	-0.13203	0.271708	10.3676	1.33153e-05	T	MODERATE	missense_variant	5740	1869	G/R	-	-	0.736	29.3	0.000000	0.239874	0.7820	0.827033	-	-	-	rs9287911,rs16823029
eGFRcrea	ptv_dmg	LRP2	389313	1.98289e-31	0.0603069	0.00517104	0.0372815	431	2:169256164:T:A	-	0.636445	0.127071	0.268833	10.8116	1.38855e-05	A	MODERATE	missense_variant	2847	904	R/S	-	-	0.748	-	0.000000	0.357432	0.8360	0.486273	-	-	-	rs16823029
eGFRcrea	ptv_dmg	LRP2	389313	1.98289e-31	0.0603069	0.00517104	0.0372815	431	2:169244744:C:T	rs200860731	0.639779	0.0427708	0.091389	95.4298	0.000122562	T	MODERATE	missense_variant	3514	1127	V/I	6.362e-05	0.0001407	0.339	8.220	0.033915	0.145471	0.0930	0.207257	-	-	-	rs16823029
eGFRcrea	ptv_dmg	LRP2	389313	1.98289e-31	0.0603069	0.00517104	0.0372815	431	2:169259062:T:A	rs201591789	0.64043	-0.0252375	0.0540305	267.287	0.00034328	A	MODERATE	missense_variant	2611	826	N/Y	5.177e-05	0.0001145	0.648	24.1	0.000000	0.249032	0.7271	0.857086	Uncertain_significance	Donnai-Barrow_syndrome&not_provided	-	rs16823029
eGFRcrea	ptv_dmg	LRP2	389313	1.98289e-31	0.0603069	0.00517104	0.0372815	431	2:169188033:C:T	rs745739674	0.641321	0.173981	0.373467	5.5769	7.16249e-06	T	MODERATE	missense_variant	9400	3089	E/K	3.978e-06	8.798e-06	0.369	19.84	0.004252	0.082044	0.2018	0.333378	Uncertain_significance	Donnai-Barrow_syndrome	-	rs2075252,rs9287911
eGFRcrea	ptv_dmg	LRP2	389313	1.98289e-31	0.0603069	0.00517104	0.0372815	431	2:169206905:C:T	rs1244543854	0.646283	-0.0914201	0.199202	19.2682	2.47465e-05	T	MODERATE	missense_variant	6950	2272	R/H	2.386e-05	8.794e-06	0.761	25.1	0.000003	0.204993	0.7266	0.766691	-	-	-	rs9287911,rs16823029
eGFRcrea	ptv_dmg	LRP2	389313	1.98289e-31	0.0603069	0.00517104	0.0372815	431	2:169290916:T:G	COSV55550119	0.65031	-0.174679	0.385323	5.15344	6.61864e-06	G	MODERATE	missense_variant	986	284	K/T	-	-	0.699	-	0.000626	0.345403	0.9642	0.576577	-	-	-	rs16823029,rs6433115
eGFRcrea	ptv_dmg	LRP2	389313	1.98289e-31	0.0603069	0.00517104	0.0372815	431	2:169216324:C:T	rs561702323	0.653604	-0.0634177	0.141317	40.7195	5.22966e-05	T	MODERATE	missense_variant	5890	1919	E/K	2.391e-05	3.528e-05	0.423	17.39	0.018130	0.111918	0.4171	0.586367	-	-	-	rs9287911,rs16823029
eGFRcrea	ptv_dmg	LRP2	389313	1.98289e-31	0.0603069	0.00517104	0.0372815	431	2:169197021:G:A	rs372193473	0.655497	-0.15734	0.352669	6.23059	8.00203e-06	A	MODERATE	missense_variant	8723	2863	T/M	3.982e-05	1.759e-05	0.650	24.4	0.000000	0.273047	1.0490	0.813421	Uncertain_significance	Donnai-Barrow_syndrome	-	rs2075252,rs9287911
eGFRcrea	ptv_dmg	LRP2	389313	1.98289e-31	0.0603069	0.00517104	0.0372815	431	2:169257127:C:G	rs199581227	0.656253	-0.220905	0.496312	3	3.85294e-06	G	MODERATE	missense_variant	2771	879	W/S	0.001806	0	0.846	24.6	0.000005	-	1.0000	0.938613	Benign	Donnai-Barrow_syndrome&not_provided	-	rs16823029
eGFRcrea	ptv_dmg	LRP2	389313	1.98289e-31	0.0603069	0.00517104	0.0372815	431	2:169206734:A:G	rs780651375	0.661827	0.113612	0.259749	11.0529	1.41954e-05	G	MODERATE	missense_variant	7121	2329	F/S	3.978e-06	0	0.764	-	0.000000	0.354886	0.8788	0.811032	-	-	-	rs9287911,rs16823029
eGFRcrea	ptv_dmg	LRP2	389313	1.98289e-31	0.0603069	0.00517104	0.0372815	431	2:169236004:C:T	rs879832194	0.666029	-0.079565	0.184347	24.1152	3.09714e-05	T	MODERATE	missense_variant	4891	1586	G/S	-	-	0.967	24.6	0.000000	0.751464	1.0227	0.952463	-	-	-	rs16823029
eGFRcrea	ptv_dmg	LRP2	389313	1.98289e-31	0.0603069	0.00517104	0.0372815	431	2:169182270:G:A	rs143920714	0.667272	-0.0555481	0.129213	46.2632	5.94165e-05	A	MODERATE	missense_variant	10030	3299	L/F	3.584e-05	7.052e-05	0.640	24.9	0.000000	0.183504	1.0681	0.794180	Uncertain_significance	Donnai-Barrow_syndrome	-	rs2075252,rs9287911
eGFRcrea	ptv_dmg	LRP2	389313	1.98289e-31	0.0603069	0.00517104	0.0372815	431	2:169226510:T:A	-	0.681441	-0.204139	0.497295	3.26068	4.18774e-06	A	MODERATE	missense_variant	5441	1769	D/V	-	-	0.831	28.6	0.000000	0.356142	0.8387	0.932351	-	-	-	rs9287911,rs16823029
eGFRcrea	ptv_dmg	LRP2	389313	1.98289e-31	0.0603069	0.00517104	0.0372815	431	2:169170603:C:A	rs758068621	0.688092	-0.090956	0.226571	15.0968	1.9389e-05	A	MODERATE	missense_variant	11463	3776	W/C	3.579e-05	6.155e-05	0.802	27.8	0.000004	0.668585	1.0726	0.935595	-	-	-	rs2075252,rs9287911
eGFRcrea	ptv_dmg	LRP2	389313	1.98289e-31	0.0603069	0.00517104	0.0372815	431	2:169140521:G:T	rs746070288	0.688952	0.139229	0.347831	6.64191	8.53029e-06	T	MODERATE	missense_variant	13268	4378	P/H	3.984e-06	0	0.655	25.2	0.000000	0.250401	0.7731	0.929222	-	-	-	rs2075252,rs9287911
eGFRcrea	ptv_dmg	LRP2	389313	1.98289e-31	0.0603069	0.00517104	0.0372815	431	2:169185732:G:A	rs773628232	0.691757	0.0895121	0.225771	15.7313	2.0204e-05	A	MODERATE	missense_variant	9751	3206	R/C	1.195e-05	1.763e-05	0.926	29.1	0.000000	0.284245	1.0525	0.937827	-	-	-	rs2075252,rs9287911
eGFRcrea	ptv_dmg	LRP2	389313	1.98289e-31	0.0603069	0.00517104	0.0372815	431	2:169209635:T:C	-	0.694213	0.225305	0.573084	2.53387	3.25429e-06	C	MODERATE	missense_variant	6422	2096	N/S	-	-	0.552	-	0.000000	0.122262	0.5365	0.918495	-	-	-	rs9287911,rs16823029
eGFRcrea	ptv_dmg	LRP2	389313	1.98289e-31	0.0603069	0.00517104	0.0372815	431	2:169216305:G:A	-	0.695094	0.13731	0.350325	6.56476	8.43121e-06	A	MODERATE	missense_variant	5909	1925	T/I	-	-	0.736	-	0.000000	0.392458	1.0821	0.898973	-	-	-	rs9287911,rs16823029
eGFRcrea	ptv_dmg	LRP2	389313	1.98289e-31	0.0603069	0.00517104	0.0372815	431	2:169176434:C:G	rs770094096	0.69715	0.068277	0.175442	24.9106	3.19931e-05	G	MODERATE	missense_variant	10683	3516	Q/H	1.193e-05	2.638e-05	0.697	23.1	0.000000	0.209605	0.6645	0.591034	-	-	-	rs2075252,rs9287911
eGFRcrea	ptv_dmg	LRP2	389313	1.98289e-31	0.0603069	0.00517104	0.0372815	431	2:169157496:C:T	COSV55539010	0.699556	-0.124723	0.323183	7.46094	9.58218e-06	T	MODERATE	missense_variant	12029	3965	G/E	-	-	0.566	-	0.000000	0.14932	0.0300	0.458517	-	-	-	rs2075252,rs9287911
eGFRcrea	ptv_dmg	LRP2	389313	1.98289e-31	0.0603069	0.00517104	0.0372815	431	2:169275219:C:T	rs374368151	0.700246	0.0231076	0.0600215	226.871	0.000291373	T	MODERATE	missense_variant	1927	598	G/S	8.768e-05	0.0001939	0.689	23.4	0.000001	0.188203	0.3738	0.695967	-	-	-	rs16823029
eGFRcrea	ptv_dmg	LRP2	389313	1.98289e-31	0.0603069	0.00517104	0.0372815	431	2:169292259:C:T	-	0.700513	0.191057	0.496732	3.51379	4.51281e-06	T	MODERATE	missense_variant	898	255	G/R	-	-	0.707	-	0.000000	0.35517	0.8961	0.920672	-	-	-	rs16823029,rs6433115
eGFRcrea	ptv_dmg	LRP2	389313	1.98289e-31	0.0603069	0.00517104	0.0372815	431	2:169188234:T:C	rs772254944	0.700772	0.0680572	0.177104	25.1793	3.23381e-05	C	MODERATE	missense_variant	9199	3022	S/G	3.584e-05	7.932e-05	0.880	25.1	0.000000	0.388744	1.0927	0.824268	-	-	-	rs2075252,rs9287911
eGFRcrea	ptv_dmg	LRP2	389313	1.98289e-31	0.0603069	0.00517104	0.0372815	431	2:169193760:C:T	rs756957422	0.705748	0.132698	0.351451	8.05078	1.03397e-05	T	HIGH	splice_donor_variant	-	-	-	3.977e-06	8.791e-06	-	-	-	-	-	-	-	-	HC	rs2075252,rs9287911
eGFRcrea	ptv_dmg	LRP2	389313	1.98289e-31	0.0603069	0.00517104	0.0372815	431	2:169173117:T:C	-	0.706153	-0.132201	0.35064	6.29761	8.0881e-06	C	MODERATE	missense_variant	11257	3708	N/D	-	-	0.433	-	0.000000	0.054023	0.3329	0.584732	-	-	-	rs2075252,rs9287911
eGFRcrea	ptv_dmg	LRP2	389313	1.98289e-31	0.0603069	0.00517104	0.0372815	431	2:169140521:G:A	rs746070288	0.711082	0.159248	0.429932	4.73022	6.07509e-06	A	MODERATE	missense_variant	13268	4378	P/L	1.195e-05	8.815e-06	0.631	24.0	0.000000	0.147258	0.7329	0.927098	-	-	-	rs2075252,rs9287911
eGFRcrea	ptv_dmg	LRP2	389313	1.98289e-31	0.0603069	0.00517104	0.0372815	431	2:169207071:G:A	rs914080135	0.711517	-0.144243	0.390036	5.42889	6.9724e-06	A	MODERATE	missense_variant	6784	2217	R/C	3.985e-06	8.809e-06	0.911	28.3	0.000000	0.351622	1.0374	0.903855	-	-	-	rs9287911,rs16823029
eGFRcrea	ptv_dmg	LRP2	389313	1.98289e-31	0.0603069	0.00517104	0.0372815	431	2:169235965:A:G	rs776143806	0.712369	0.051022	0.138393	40.4063	5.18944e-05	G	MODERATE	missense_variant	4930	1599	W/R	7.955e-06	8.793e-06	0.866	28.2	0.000000	0.381506	1.0067	0.945564	-	-	-	rs16823029
eGFRcrea	ptv_dmg	LRP2	389313	1.98289e-31	0.0603069	0.00517104	0.0372815	431	2:169181488:C:T	COSV55554278	0.714443	-0.10422	0.284836	9.65582	1.24011e-05	T	MODERATE	missense_variant	10264	3377	D/N	-	-	0.488	-	0.000000	0.134845	0.6985	0.929169	-	-	-	rs2075252,rs9287911
eGFRcrea	ptv_dmg	LRP2	389313	1.98289e-31	0.0603069	0.00517104	0.0372815	431	2:169182251:C:T	rs3213760	0.715456	-0.0280794	0.0770274	134.163	0.000172307	T	MODERATE	missense_variant	10049	3305	R/H	0.00426	0.0001497	0.435	22.2	0.004183	-	0.4727	0.246583	Benign	Donnai-Barrow_syndrome&not_provided	-	rs2075252,rs9287911
eGFRcrea	ptv_dmg	LRP2	389313	1.98289e-31	0.0603069	0.00517104	0.0372815	431	2:169168632:C:T	rs777083781	0.718125	0.0380289	0.105353	68.9789	8.85905e-05	T	MODERATE	missense_variant	11677	3848	E/K	1.194e-05	2.64e-05	0.764	25.1	0.000001	0.184912	0.7563	0.808651	-	-	-	rs2075252,rs9287911
eGFRcrea	ptv_dmg	LRP2	389313	1.98289e-31	0.0603069	0.00517104	0.0372815	431	2:169188224:C:T	rs749345832	0.718348	0.130196	0.360986	6.20367	7.96746e-06	T	MODERATE	missense_variant	9209	3025	R/K	-	-	0.478	16.02	0.000000	0.131694	0.1738	0.470431	-	-	-	rs2075252,rs9287911
eGFRcrea	ptv_dmg	LRP2	389313	1.98289e-31	0.0603069	0.00517104	0.0372815	431	2:169247474:G:A	COSV55539693	0.718793	-0.130328	0.36195	7.42059	9.53037e-06	A	HIGH	stop_gained	2947	938	R/*	-	-	-	-	0.000032	-	-	0.132609	-	-	HC	rs16823029
eGFRcrea	ptv_dmg	LRP2	389313	1.98289e-31	0.0603069	0.00517104	0.0372815	431	2:169307305:C:T	rs142594441	0.720223	-0.0379944	0.106082	72.2333	9.27702e-05	T	MODERATE	missense_variant	538	135	D/N	0.002595	0.0007134	0.698	23.6	0.000000	-	1.0840	0.778945	Likely_benign	Donnai-Barrow_syndrome	-	rs6433115,rs4668134
eGFRcrea	ptv_dmg	LRP2	389313	1.98289e-31	0.0603069	0.00517104	0.0372815	431	2:169246830:G:A	rs1348026885	0.722315	-0.176368	0.496299	3.04944	3.91644e-06	A	MODERATE	missense_variant	3200	1022	P/L	3.976e-06	0	0.594	24.2	0.000000	0.43423	0.8707	0.926888	-	-	-	rs16823029
eGFRcrea	ptv_dmg	LRP2	389313	1.98289e-31	0.0603069	0.00517104	0.0372815	431	2:169182266:T:C	rs751557713	0.728222	-0.0719919	0.207176	18.6384	2.39375e-05	C	MODERATE	missense_variant	10034	3300	N/S	1.991e-05	8.812e-06	0.380	17.50	0.076327	0.146156	0.4292	0.446608	-	-	-	rs2075252,rs9287911
eGFRcrea	ptv_dmg	LRP2	389313	1.98289e-31	0.0603069	0.00517104	0.0372815	431	2:169207052:G:A	rs1183138491	0.732194	0.100118	0.292563	12.9382	1.66167e-05	A	MODERATE	missense_variant	6803	2223	T/I	-	-	0.722	25.3	0.000000	0.206063	0.9002	0.787522	-	-	-	rs9287911,rs16823029
eGFRcrea	ptv_dmg	LRP2	389313	1.98289e-31	0.0603069	0.00517104	0.0372815	431	2:169220474:T:C	rs1337743981	0.734299	-0.0663581	0.195509	24.6089	3.16056e-05	C	MODERATE	missense_variant	5763	1876	I/M	3.985e-06	8.819e-06	0.521	12.23	0.000001	0.191436	0.2467	0.129607	-	-	-	rs9287911,rs16823029
eGFRcrea	ptv_dmg	LRP2	389313	1.98289e-31	0.0603069	0.00517104	0.0372815	431	2:169236023:G:C	rs750285439	0.735626	0.145114	0.429775	4.0437	5.19338e-06	C	MODERATE	missense_variant	4872	1579	I/M	3.983e-06	8.808e-06	0.860	-	0.000000	0.65875	0.9421	0.599100	-	-	-	rs16823029
eGFRcrea	ptv_dmg	LRP2	389313	1.98289e-31	0.0603069	0.00517104	0.0372815	431	2:169277863:C:T	-	0.737897	0.0874564	0.261345	11.2094	1.43964e-05	T	MODERATE	missense_variant	1789	552	V/M	-	-	0.643	-	0.000002	0.464365	1.0251	0.201258	-	-	-	rs16823029
eGFRcrea	ptv_dmg	LRP2	389313	1.98289e-31	0.0603069	0.00517104	0.0372815	431	2:169244702:T:G	-	0.741546	0.0758519	0.229989	14.3414	1.84189e-05	G	MODERATE	missense_variant	3556	1141	K/Q	-	-	0.335	-	0.007788	0.063497	0.2103	0.440961	-	-	-	rs16823029
eGFRcrea	ptv_dmg	LRP2	389313	1.98289e-31	0.0603069	0.00517104	0.0372815	431	2:169172071:C:T	rs752156045	0.743293	0.058939	0.179969	27.7137	3.55931e-05	T	MODERATE	missense_variant	11342	3736	R/H	5.17e-05	5.275e-05	0.775	27.6	0.000000	0.270645	0.9858	0.925542	-	-	-	rs2075252,rs9287911
eGFRcrea	ptv_dmg	LRP2	389313	1.98289e-31	0.0603069	0.00517104	0.0372815	431	2:169282906:C:G	-	0.745444	0.104428	0.32166	9.5257	1.2234e-05	G	MODERATE	missense_variant	1273	380	E/Q	-	-	0.605	-	0.000000	0.062105	0.2624	0.931612	-	-	-	rs16823029
eGFRcrea	ptv_dmg	LRP2	389313	1.98289e-31	0.0603069	0.00517104	0.0372815	431	2:169177959:T:C	rs768233553	0.753418	-0.0670379	0.213404	16.6073	2.1329e-05	C	MODERATE	missense_variant	10372	3413	I/V	1.989e-05	4.397e-05	0.299	4.269	0.000758	0.02536	0.1207	0.168888	-	-	-	rs2075252,rs9287911
eGFRcrea	ptv_dmg	LRP2	389313	1.98289e-31	0.0603069	0.00517104	0.0372815	431	2:169154562:G:A	rs1228784624	0.753701	0.128678	0.410112	6.89581	8.85639e-06	A	HIGH	stop_gained	12328	4065	R/*	7.972e-06	1.765e-05	-	-	0.000000	-	-	0.145567	-	-	HC	rs2075252,rs9287911
eGFRcrea	ptv_dmg	LRP2	389313	1.98289e-31	0.0603069	0.00517104	0.0372815	431	2:169213813:G:A	rs1455260174	0.754697	-0.096557	0.30903	8.32959	1.06978e-05	A	MODERATE	missense_variant	6019	1962	H/Y	8.011e-06	0	0.383	-	0.000000	0.04415	0.0689	0.921445	-	-	-	rs9287911,rs16823029
eGFRcrea	ptv_dmg	LRP2	389313	1.98289e-31	0.0603069	0.00517104	0.0372815	431	2:169204185:T:C	rs755794851	0.758348	-0.0636476	0.206883	19.5858	2.51543e-05	C	MODERATE	missense_variant	7937	2601	Y/C	1.194e-05	2.64e-05	0.804	24.8	0.000533	0.592742	1.0325	0.662682	-	-	-	rs2075252,rs9287911,rs16823029
eGFRcrea	ptv_dmg	LRP2	389313	1.98289e-31	0.0603069	0.00517104	0.0372815	431	2:169191923:C:T	rs1341975750	0.758574	0.0681448	0.221714	15.7402	2.02153e-05	T	MODERATE	missense_variant	9076	2981	G/S	3.979e-06	8.801e-06	0.515	23.0	0.001083	0.125998	0.8863	0.689091	-	-	-	rs2075252,rs9287911
eGFRcrea	ptv_dmg	LRP2	389313	1.98289e-31	0.0603069	0.00517104	0.0372815	431	2:169172101:C:T	rs368370950	0.758898	0.0529751	0.172598	25.1511	3.23019e-05	T	MODERATE	missense_variant	11312	3726	R/H	4.375e-05	2.638e-05	0.822	29.3	0.000000	0.262468	0.9652	0.913067	-	-	-	rs2075252,rs9287911
eGFRcrea	ptv_dmg	LRP2	389313	1.98289e-31	0.0603069	0.00517104	0.0372815	431	2:169238104:G:A	rs771990210	0.760056	-0.0877558	0.287341	9.25336	1.18842e-05	A	MODERATE	missense_variant	4628	1498	T/M	1.193e-05	8.792e-06	0.631	24.9	0.000000	0.174836	0.8006	0.782908	-	-	-	rs16823029
eGFRcrea	ptv_dmg	LRP2	389313	1.98289e-31	0.0603069	0.00517104	0.0372815	431	2:169201693:C:T	rs552943504	0.760865	0.068032	0.223536	15.4401	1.98299e-05	T	MODERATE	missense_variant	8522	2796	R/H	1.193e-05	2.639e-05	0.331	21.2	0.158355	0.052359	0.0975	0.075531	-	-	-	rs2075252,rs9287911,rs16823029
eGFRcrea	ptv_dmg	LRP2	389313	1.98289e-31	0.0603069	0.00517104	0.0372815	431	2:169257131:C:T	rs766975916	0.763068	0.0328409	0.108942	67.2408	8.63583e-05	T	MODERATE	missense_variant	2767	878	D/N	2.392e-05	2.647e-05	0.847	24.3	0.000001	0.622888	1.0328	0.935065	-	-	-	rs16823029
eGFRcrea	ptv_dmg	LRP2	389313	1.98289e-31	0.0603069	0.00517104	0.0372815	431	2:169209629:A:G	-	0.763099	0.160643	0.532967	3.48816	4.47989e-06	G	MODERATE	missense_variant	6428	2098	L/P	-	-	0.907	-	0.000000	0.389743	0.8701	0.945925	-	-	-	rs9287911,rs16823029
eGFRcrea	ptv_dmg	LRP2	389313	1.98289e-31	0.0603069	0.00517104	0.0372815	431	2:169206749:C:T	rs747507071	0.765353	-0.0227491	0.0762221	133.393	0.000171319	T	MODERATE	missense_variant	7106	2324	R/K	3.182e-05	3.518e-05	0.719	25.1	0.000000	0.091669	0.4207	0.929463	Uncertain_significance	Donnai-Barrow_syndrome	-	rs9287911,rs16823029
eGFRcrea	ptv_dmg	LRP2	389313	1.98289e-31	0.0603069	0.00517104	0.0372815	431	2:169256186:C:T	-	0.768479	0.118553	0.402743	6.12225	7.86289e-06	T	MODERATE	missense_variant	2825	897	S/N	-	-	0.610	-	0.000000	0.103892	0.8958	0.929133	-	-	-	rs16823029
eGFRcrea	ptv_dmg	LRP2	389313	1.98289e-31	0.0603069	0.00517104	0.0372815	431	2:169140514:T:TG	rs80338754	0.77071	-0.0119813	0.0411098	577.161	0.000741255	TG	HIGH	frameshift_variant	13275	4380	P/PX	0.0001407	0.0002404	-	-	-	-	-	-	-	-	HC	rs2075252,rs9287911
eGFRcrea	ptv_dmg	LRP2	389313	1.98289e-31	0.0603069	0.00517104	0.0372815	431	2:169244828:G:A	rs146463817	0.77585	0.0399818	0.140419	39.2001	5.03452e-05	A	MODERATE	missense_variant	3430	1099	H/Y	2.784e-05	6.155e-05	0.257	14.16	0.801637	0.061805	0.2244	0.176619	Uncertain_significance	not_provided	-	rs16823029
eGFRcrea	ptv_dmg	LRP2	389313	1.98289e-31	0.0603069	0.00517104	0.0372815	431	2:169244839:C:T	rs770448444	0.779615	-0.138847	0.496201	3.08362	3.96033e-06	T	MODERATE	missense_variant	3419	1095	G/D	7.954e-06	8.792e-06	0.814	22.8	0.000207	0.406623	0.9474	0.384197	-	-	-	rs16823029
eGFRcrea	ptv_dmg	LRP2	389313	1.98289e-31	0.0603069	0.00517104	0.0372815	431	2:169128694:G:A	rs371806198	0.780592	0.0662514	0.237846	14.473	1.85879e-05	A	MODERATE	missense_variant	14072	4646	A/V	1.194e-05	1.762e-05	0.395	25.1	0.000000	0.201751	0.4736	0.922824	Uncertain_significance	Donnai-Barrow_syndrome	-	rs2075252
eGFRcrea	ptv_dmg	LRP2	389313	1.98289e-31	0.0603069	0.00517104	0.0372815	431	2:169256217:C:A	-	0.782623	0.13953	0.505723	2.9588	3.80003e-06	A	MODERATE	missense_variant	2794	887	V/L	-	-	0.638	-	0.000052	0.182796	0.5167	0.693361	-	-	-	rs16823029
eGFRcrea	ptv_dmg	LRP2	389313	1.98289e-31	0.0603069	0.00517104	0.0372815	431	2:169176424:C:T	rs138608585	0.793235	0.049538	0.188995	23.5306	3.02206e-05	T	MODERATE	missense_variant	10693	3520	A/T	3.581e-05	1.76e-05	0.544	23.8	0.000000	0.137304	0.7730	0.644403	-	-	-	rs2075252,rs9287911
eGFRcrea	ptv_dmg	LRP2	389313	1.98289e-31	0.0603069	0.00517104	0.0372815	431	2:169191883:G:A	rs779052450	0.799429	-0.051067	0.200983	20.3986	2.61981e-05	A	MODERATE	missense_variant	9116	2994	S/F	3.979e-06	8.803e-06	0.294	-	0.039981	0.065928	0.1768	0.328813	-	-	-	rs2075252,rs9287911
eGFRcrea	ptv_dmg	LRP2	389313	1.98289e-31	0.0603069	0.00517104	0.0372815	431	2:169207046:C:T	rs990844377	0.809496	-0.0259998	0.107849	70.2261	9.01923e-05	T	MODERATE	missense_variant	6809	2225	R/Q	1.592e-05	0	0.775	25.1	0.000000	0.234547	1.0291	0.928539	-	-	-	rs9287911,rs16823029
eGFRcrea	ptv_dmg	LRP2	389313	1.98289e-31	0.0603069	0.00517104	0.0372815	431	2:169240985:T:C	-	0.813017	0.090688	0.3834	5.31201	6.82229e-06	C	LOW	splice_region_variant,intron_variant	-	-	-	-	-	-	-	-	-	-	-	-	-	-	rs16823029
eGFRcrea	ptv_dmg	LRP2	389313	1.98289e-31	0.0603069	0.00517104	0.0372815	431	2:169256188:G:C	rs1306828984	0.813118	-0.0296571	0.12545	50.1349	6.43889e-05	C	MODERATE	missense_variant	2823	896	H/Q	3.982e-06	8.808e-06	0.750	23.0	0.000000	0.162999	0.5381	0.650271	-	-	-	rs16823029
eGFRcrea	ptv_dmg	LRP2	389313	1.98289e-31	0.0603069	0.00517104	0.0372815	431	2:169176508:C:G	-	0.819446	0.049093	0.215077	16.1661	2.07624e-05	G	MODERATE	missense_variant	10609	3492	E/Q	-	-	0.580	-	0.000003	0.057437	0.2485	0.864293	-	-	-	rs2075252,rs9287911
eGFRcrea	ptv_dmg	LRP2	389313	1.98289e-31	0.0603069	0.00517104	0.0372815	431	2:169213768:C:T	rs750687896	0.825187	0.077142	0.34925	6.34052	8.14321e-06	T	MODERATE	missense_variant	6064	1977	D/N	3.996e-06	8.875e-06	0.605	-	0.000000	0.137036	0.9426	0.915951	-	-	-	rs9287911,rs16823029
eGFRcrea	ptv_dmg	LRP2	389313	1.98289e-31	0.0603069	0.00517104	0.0372815	431	2:169216305:G:T	rs763961555	0.825334	0.0475686	0.215545	16.3267	2.09686e-05	T	MODERATE	missense_variant	5909	1925	T/N	7.97e-06	8.822e-06	0.733	24.6	0.000000	0.431007	1.0940	0.902543	-	-	-	rs9287911,rs16823029
eGFRcrea	ptv_dmg	LRP2	389313	1.98289e-31	0.0603069	0.00517104	0.0372815	431	2:169289094:G:A	rs79877455	0.828297	0.093205	0.42974	4.16162	5.34483e-06	A	MODERATE	missense_variant	1109	325	P/L	3.581e-05	1.76e-05	0.673	23.0	0.000000	0.166716	0.4662	0.855903	-	-	-	rs16823029,rs6433115
eGFRcrea	ptv_dmg	LRP2	389313	1.98289e-31	0.0603069	0.00517104	0.0372815	431	2:169220491:C:T	-	0.830535	-0.0751391	0.351091	6.32922	8.12871e-06	T	MODERATE	missense_variant	5746	1871	G/S	-	-	0.734	-	0.000000	0.112856	0.3949	0.930048	-	-	-	rs9287911,rs16823029
eGFRcrea	ptv_dmg	LRP2	389313	1.98289e-31	0.0603069	0.00517104	0.0372815	431	2:169193778:T:C	rs775451565	0.83209	-0.0748035	0.352812	6.00873	7.71709e-06	C	MODERATE	missense_variant	8948	2938	D/G	3.976e-06	8.791e-06	0.487	-	0.000000	0.089162	0.1746	0.808518	-	-	-	rs2075252,rs9287911
eGFRcrea	ptv_dmg	LRP2	389313	1.98289e-31	0.0603069	0.00517104	0.0372815	431	2:169175310:G:C	COSV55567967	0.833391	0.0697151	0.331417	7.14587	9.17754e-06	C	MODERATE	missense_variant	10786	3551	R/G	-	-	0.735	-	0.000000	0.27755	0.8333	0.827265	-	-	-	rs2075252,rs9287911
eGFRcrea	ptv_dmg	LRP2	389313	1.98289e-31	0.0603069	0.00517104	0.0372815	431	2:169241101:C:G	rs140748929	0.833999	-0.0805497	0.384348	5.28723	6.79046e-06	G	MODERATE	missense_variant	4067	1311	R/P	3.984e-05	3.525e-05	0.599	-	0.009300	0.220577	0.6890	0.739699	-	-	-	rs16823029
eGFRcrea	ptv_dmg	LRP2	389313	1.98289e-31	0.0603069	0.00517104	0.0372815	431	2:169202834:G:T	rs760566317	0.835227	0.0356603	0.171442	25.6589	3.29541e-05	T	MODERATE	missense_variant	8266	2711	R/S	3.979e-06	8.8e-06	0.574	-	0.143290	0.104436	0.7537	0.811467	-	-	-	rs2075252,rs9287911,rs16823029
eGFRcrea	ptv_dmg	LRP2	389313	1.98289e-31	0.0603069	0.00517104	0.0372815	431	2:169181448:T:C	-	0.836906	0.0800359	0.388802	6.18829	7.94771e-06	C	MODERATE	missense_variant,splice_region_variant	10304	3390	E/G	-	-	0.810	-	0.000000	0.614969	0.9684	0.954738	-	-	-	rs2075252,rs9287911
eGFRcrea	ptv_dmg	LRP2	389313	1.98289e-31	0.0603069	0.00517104	0.0372815	431	2:169275153:T:C	-	0.838205	0.0814054	0.398674	5.05365	6.49047e-06	C	MODERATE	missense_variant	1993	620	T/A	-	-	0.764	26.8	0.000000	0.16871	0.8700	0.928721	-	-	-	rs16823029
eGFRcrea	ptv_dmg	LRP2	389313	1.98289e-31	0.0603069	0.00517104	0.0372815	431	2:169271011:C:G	rs762447103	0.840478	-0.0653994	0.324915	7.02795	9.0261e-06	G	MODERATE	missense_variant	2348	738	G/A	8.372e-05	0.0001589	0.431	15.71	0.002939	0.044764	0.3415	0.471189	-	-	-	rs16823029
eGFRcrea	ptv_dmg	LRP2	389313	1.98289e-31	0.0603069	0.00517104	0.0372815	431	2:169216287:T:C	rs759471913	0.846477	0.0242728	0.125366	50.5333	6.49006e-05	C	MODERATE	missense_variant	5927	1931	Q/R	1.993e-05	1.766e-05	0.576	-	0.000003	0.071168	0.1466	0.925600	-	-	-	rs9287911,rs16823029
eGFRcrea	ptv_dmg	LRP2	389313	1.98289e-31	0.0603069	0.00517104	0.0372815	431	2:169128695:C:T	rs202210831	0.851836	0.0539271	0.288725	11.8342	1.51989e-05	T	MODERATE	missense_variant	14071	4646	A/T	1.99e-05	1.762e-05	0.374	25.0	0.000000	0.152945	0.6131	0.918196	-	-	-	rs2075252
eGFRcrea	ptv_dmg	LRP2	389313	1.98289e-31	0.0603069	0.00517104	0.0372815	431	2:169236019:G:A	-	0.854429	0.113521	0.618745	3.81909	4.90491e-06	A	HIGH	stop_gained	4876	1581	R/*	-	-	-	-	0.000006	-	-	0.292674	-	-	HC	rs16823029
eGFRcrea	ptv_dmg	LRP2	389313	1.98289e-31	0.0603069	0.00517104	0.0372815	431	2:169185962:G:A	rs761258219	0.854911	-0.05433	0.297118	10.1346	1.30161e-05	A	MODERATE	missense_variant	9521	3129	T/I	-	-	0.577	-	0.000000	0.096342	0.3014	0.927389	-	-	-	rs2075252,rs9287911
eGFRcrea	ptv_dmg	LRP2	389313	1.98289e-31	0.0603069	0.00517104	0.0372815	431	2:169150995:G:A	rs570499038	0.8595	-0.0441053	0.249168	12.0668	1.54976e-05	A	MODERATE	missense_variant	12628	4165	R/C	5.173e-05	2.641e-05	0.757	25.3	0.000000	0.163233	0.6594	0.641034	Uncertain_significance	Inborn_genetic_diseases	-	rs2075252,rs9287911
eGFRcrea	ptv_dmg	LRP2	389313	1.98289e-31	0.0603069	0.00517104	0.0372815	431	2:169204258:G:A	rs367997832	0.868589	-0.0840073	0.507749	3.49963	4.49463e-06	A	MODERATE	missense_variant	7864	2577	R/C	1.6e-05	8.828e-06	0.819	26.8	0.000000	0.197657	1.0294	0.787630	-	-	-	rs2075252,rs9287911,rs16823029
eGFRcrea	ptv_dmg	LRP2	389313	1.98289e-31	0.0603069	0.00517104	0.0372815	431	2:169279502:T:G	rs771749233	0.869074	0.0146141	0.0886594	100.852	0.000129525	G	MODERATE	missense_variant	1570	479	N/H	3.189e-05	6.179e-05	0.558	23.9	0.000000	0.260732	0.7302	0.707872	-	-	-	rs16823029
eGFRcrea	ptv_dmg	LRP2	389313	1.98289e-31	0.0603069	0.00517104	0.0372815	431	2:169207175:C:T	rs199813044	0.874642	-0.0162412	0.102945	74.826	9.61e-05	T	MODERATE	missense_variant	6680	2182	R/H	0.0001319	7.075e-05	0.400	23.3	0.000000	0.074128	0.2274	0.686765	Uncertain_significance	Donnai-Barrow_syndrome	-	rs9287911,rs16823029
eGFRcrea	ptv_dmg	LRP2	389313	1.98289e-31	0.0603069	0.00517104	0.0372815	431	2:169205486:C:T	rs1160326463	0.877718	-0.0416399	0.270629	10.3696	1.33178e-05	T	MODERATE	missense_variant	7843	2570	A/T	7.957e-06	1.76e-05	0.562	-	0.000024	0.291301	0.7395	0.558076	-	-	-	rs9287911,rs16823029
eGFRcrea	ptv_dmg	LRP2	389313	1.98289e-31	0.0603069	0.00517104	0.0372815	431	2:169207011:G:A	rs776545871	0.885827	0.0301566	0.210025	17.7366	2.27793e-05	A	MODERATE	missense_variant	6844	2237	R/W	1.194e-05	8.801e-06	0.785	-	0.000000	0.264987	1.0578	0.778828	-	-	-	rs9287911,rs16823029
eGFRcrea	ptv_dmg	LRP2	389313	1.98289e-31	0.0603069	0.00517104	0.0372815	431	2:169209548:C:T	rs752202886	0.88617	0.0387124	0.270429	10.915	1.40183e-05	T	MODERATE	missense_variant	6509	2125	R/H	3.185e-05	4.405e-05	0.594	23.0	0.000000	0.061214	0.5496	0.608718	-	-	-	rs9287911,rs16823029
eGFRcrea	ptv_dmg	LRP2	389313	1.98289e-31	0.0603069	0.00517104	0.0372815	431	2:169174143:T:C	rs777356886	0.887644	-0.0217141	0.153688	35.3528	4.54041e-05	C	MODERATE	missense_variant	10925	3597	N/S	7.955e-06	1.759e-05	0.414	18.09	0.000050	0.169241	0.4353	0.752799	-	-	-	rs2075252,rs9287911
eGFRcrea	ptv_dmg	LRP2	389313	1.98289e-31	0.0603069	0.00517104	0.0372815	431	2:169277775:A:G	rs779652105	0.88919	0.0329329	0.236367	14.2222	1.82657e-05	G	MODERATE	missense_variant	1877	581	I/T	1.99e-05	2.64e-05	0.964	26.9	0.000000	0.33118	1.0584	0.921140	-	-	-	rs16823029
eGFRcrea	ptv_dmg	LRP2	389313	1.98289e-31	0.0603069	0.00517104	0.0372815	431	2:169241363:T:C	rs1265800440	0.890393	0.076493	0.555071	2.81177	3.61119e-06	C	MODERATE	missense_variant,splice_region_variant	3805	1224	T/A	-	-	0.526	26.9	0.000000	0.127625	0.3920	0.771528	-	-	-	rs16823029
eGFRcrea	ptv_dmg	LRP2	389313	1.98289e-31	0.0603069	0.00517104	0.0372815	431	2:169206699:C:A	rs780948885	0.893013	-0.0345614	0.256975	12.061	1.54901e-05	A	MODERATE	missense_variant	7156	2341	V/F	7.957e-06	1.759e-05	0.508	-	0.000047	0.206675	0.3731	0.389404	-	-	-	rs9287911,rs16823029
eGFRcrea	ptv_dmg	LRP2	389313	1.98289e-31	0.0603069	0.00517104	0.0372815	431	2:169270918:T:G	-	0.89418	0.0329963	0.248061	12.2134	1.56859e-05	G	MODERATE	missense_variant	2441	769	K/T	-	-	0.651	-	0.000006	0.132251	0.3329	0.786875	-	-	-	rs16823029
eGFRcrea	ptv_dmg	LRP2	389313	1.98289e-31	0.0603069	0.00517104	0.0372815	431	2:169206081:G:A	rs201081898	0.897121	0.0116658	0.0902236	93.6973	0.000120337	A	MODERATE	missense_variant	7633	2500	R/C	9.558e-05	0.0001234	0.598	22.9	0.000042	0.075305	0.6307	0.716435	Uncertain_significance	Donnai-Barrow_syndrome	-	rs9287911,rs16823029
eGFRcrea	ptv_dmg	LRP2	389313	1.98289e-31	0.0603069	0.00517104	0.0372815	431	2:169279478:T:C	rs142752192	0.900131	-0.041813	0.333183	7.24072	9.29936e-06	C	MODERATE	missense_variant	1594	487	K/E	3.985e-06	8.825e-06	0.381	-	0.003336	0.084733	0.1263	0.727541	-	-	-	rs16823029
eGFRcrea	ptv_dmg	LRP2	389313	1.98289e-31	0.0603069	0.00517104	0.0372815	431	2:169294169:C:T	rs1281605249	0.902583	-0.0255043	0.20837	17.2817	2.21952e-05	T	MODERATE	missense_variant	766	211	G/S	-	-	0.287	-	0.541031	0.05244	0.1096	0.075664	-	-	-	rs16823029,rs6433115
eGFRcrea	ptv_dmg	LRP2	389313	1.98289e-31	0.0603069	0.00517104	0.0372815	431	2:169231821:G:A	rs745788682	0.903897	-0.0513176	0.425026	4.33069	5.56196e-06	A	MODERATE	missense_variant	5255	1707	S/F	7.965e-05	2.643e-05	0.364	-	0.071926	0.062116	0.4472	0.318201	-	-	-	rs16823029
eGFRcrea	ptv_dmg	LRP2	389313	1.98289e-31	0.0603069	0.00517104	0.0372815	431	2:169209583:A:C	rs763695662	0.905911	-0.0256862	0.217315	16.387	2.1046e-05	C	MODERATE	missense_variant	6474	2113	D/E	3.982e-06	8.809e-06	0.639	23.2	0.000000	0.246974	0.5119	0.794615	-	-	-	rs9287911,rs16823029
eGFRcrea	ptv_dmg	LRP2	389313	1.98289e-31	0.0603069	0.00517104	0.0372815	431	2:169188224:C:A	rs749345832	0.909038	-0.0153607	0.134445	42.6524	5.47791e-05	A	MODERATE	missense_variant	9209	3025	R/M	2.388e-05	4.403e-05	0.621	22.8	0.000000	0.199901	0.8717	0.718759	-	-	-	rs2075252,rs9287911
eGFRcrea	ptv_dmg	LRP2	389313	1.98289e-31	0.0603069	0.00517104	0.0372815	431	2:169207196:C:T	rs767818490	0.909641	0.0295048	0.259974	12.3965	1.59211e-05	T	MODERATE	missense_variant	6659	2175	R/Q	3.196e-05	3.543e-05	0.601	23.3	0.000000	0.093352	0.5451	0.628498	-	-	-	rs9287911,rs16823029
eGFRcrea	ptv_dmg	LRP2	389313	1.98289e-31	0.0603069	0.00517104	0.0372815	431	2:169181458:C:A	rs774287149	0.913649	0.0221984	0.204712	18.0264	2.31516e-05	A	MODERATE	missense_variant	10294	3387	G/C	3.978e-06	8.795e-06	0.621	-	0.002063	0.137991	0.5701	0.811864	-	-	-	rs2075252,rs9287911
eGFRcrea	ptv_dmg	LRP2	389313	1.98289e-31	0.0603069	0.00517104	0.0372815	431	2:169193850:T:C	rs1186464504	0.924279	0.0570185	0.599909	2.4267	3.11664e-06	C	MODERATE	missense_variant	8876	2914	D/G	3.977e-06	8.792e-06	0.637	-	0.000000	0.168418	0.8180	0.739722	-	-	-	rs2075252,rs9287911
eGFRcrea	ptv_dmg	LRP2	389313	1.98289e-31	0.0603069	0.00517104	0.0372815	431	2:169201739:T:G	rs747432317	0.928134	0.0441248	0.489228	3.48132	4.47111e-06	G	MODERATE	missense_variant	8476	2781	N/H	3.978e-06	0	0.555	25.5	0.000000	0.144909	0.6703	0.724867	-	-	-	rs2075252,rs9287911,rs16823029
eGFRcrea	ptv_dmg	LRP2	389313	1.98289e-31	0.0603069	0.00517104	0.0372815	431	2:169182233:C:T	rs760913710	0.928252	-0.0406563	0.451515	4.61737	5.93015e-06	T	MODERATE	missense_variant	10067	3311	C/Y	1.99e-05	4.401e-05	0.707	-	0.000000	0.209109	0.8458	0.958432	-	-	-	rs2075252,rs9287911
eGFRcrea	ptv_dmg	LRP2	389313	1.98289e-31	0.0603069	0.00517104	0.0372815	431	2:169139281:G:A	rs774137151	0.937938	-0.0109977	0.141246	38.4393	4.93682e-05	A	MODERATE	missense_variant	13493	4453	S/F	3.987e-06	8.838e-06	0.420	24.3	0.000644	0.106374	0.2610	0.819008	-	-	-	rs2075252,rs9287911
eGFRcrea	ptv_dmg	LRP2	389313	1.98289e-31	0.0603069	0.00517104	0.0372815	431	2:169201708:C:T	rs139266058	0.941791	0.00939349	0.128644	45.0991	5.79213e-05	T	MODERATE	missense_variant	8507	2791	R/K	1.591e-05	2.639e-05	0.339	19.99	0.001848	0.020461	0.0874	0.741458	-	-	-	rs2075252,rs9287911,rs16823029
eGFRcrea	ptv_dmg	LRP2	389313	1.98289e-31	0.0603069	0.00517104	0.0372815	431	2:169207125:G:A	-	0.94226	0.0275697	0.380644	6.6189	8.50074e-06	A	MODERATE	missense_variant	6730	2199	P/S	-	-	0.736	-	0.000000	0.33588	1.0601	0.909929	-	-	-	rs9287911,rs16823029
eGFRcrea	ptv_dmg	LRP2	389313	1.98289e-31	0.0603069	0.00517104	0.0372815	431	2:169279549:T:C	rs202154723	0.946572	-0.00628601	0.0938037	87.6268	0.00011254	C	MODERATE	missense_variant	1523	463	N/S	1.996e-05	4.412e-05	0.419	17.87	0.000001	0.089738	0.4040	0.717969	-	-	-	rs16823029
eGFRcrea	ptv_dmg	LRP2	389313	1.98289e-31	0.0603069	0.00517104	0.0372815	431	2:169176424:C:A	rs138608585	0.950274	0.00770754	0.123592	48.9935	6.29231e-05	A	MODERATE	missense_variant	10693	3520	A/S	-	-	0.487	-	0.000000	0.146942	0.7121	0.727838	-	-	-	rs2075252,rs9287911
eGFRcrea	ptv_dmg	LRP2	389313	1.98289e-31	0.0603069	0.00517104	0.0372815	431	2:169241354:G:T	-	0.950734	0.0177535	0.287344	9.20551	1.18228e-05	T	MODERATE	missense_variant	3814	1227	P/T	-	-	0.535	22.7	0.000148	0.11852	0.4131	0.654548	-	-	-	rs16823029
eGFRcrea	ptv_dmg	LRP2	389313	1.98289e-31	0.0603069	0.00517104	0.0372815	431	2:169177985:T:A	rs146669420	0.953309	-0.00532728	0.0909831	94.8816	0.000121858	A	MODERATE	missense_variant	10346	3404	D/V	4.377e-05	5.279e-05	0.751	24.5	0.000001	0.234284	0.8952	0.837953	Uncertain_significance	Donnai-Barrow_syndrome	-	rs2075252,rs9287911
eGFRcrea	ptv_dmg	LRP2	389313	1.98289e-31	0.0603069	0.00517104	0.0372815	431	2:169150986:C:G	rs1318822438	0.957757	-0.0228235	0.430884	4.02704	5.17198e-06	G	MODERATE	missense_variant	12637	4168	V/L	3.979e-06	8.802e-06	0.778	-	0.000000	0.090858	0.8214	0.925670	-	-	-	rs2075252,rs9287911
eGFRcrea	ptv_dmg	LRP2	389313	1.98289e-31	0.0603069	0.00517104	0.0372815	431	2:169206730:G:T	-	0.960159	0.00958578	0.191894	21.2607	2.73055e-05	T	MODERATE	missense_variant	7125	2330	D/E	-	-	0.532	-	0.000000	0.191895	0.4793	0.267687	-	-	-	rs9287911,rs16823029
eGFRcrea	ptv_dmg	LRP2	389313	1.98289e-31	0.0603069	0.00517104	0.0372815	431	2:169154572:A:C	rs1279475791	0.961507	-0.0138247	0.286444	9.40625	1.20806e-05	C	MODERATE	missense_variant	12318	4061	N/K	3.986e-06	8.827e-06	0.584	-	0.000000	0.136277	0.2438	0.239762	-	-	-	rs2075252,rs9287911
eGFRcrea	ptv_dmg	LRP2	389313	1.98289e-31	0.0603069	0.00517104	0.0372815	431	2:169176567:T:C	rs755241846	0.963376	-0.0111783	0.24344	13.5176	1.73609e-05	C	MODERATE	missense_variant	10550	3472	N/S	3.182e-05	7.036e-05	0.626	25.0	0.000000	0.202946	0.6483	0.817775	-	-	-	rs2075252,rs9287911
eGFRcrea	ptv_dmg	LRP2	389313	1.98289e-31	0.0603069	0.00517104	0.0372815	431	2:169235946:A:G	-	0.965551	-0.00657733	0.152294	33.0527	4.245e-05	G	MODERATE	missense_variant	4949	1605	I/T	-	-	0.922	-	0.000000	0.381705	1.0650	0.936077	-	-	-	rs16823029
eGFRcrea	ptv_dmg	LRP2	389313	1.98289e-31	0.0603069	0.00517104	0.0372815	431	2:169185906:G:A	rs776178253	0.968755	-0.0145189	0.370663	6.15564	7.90577e-06	A	MODERATE	missense_variant	9577	3148	R/W	-	-	0.459	-	0.004278	0.188395	0.6674	0.563379	-	-	-	rs2075252,rs9287911
eGFRcrea	ptv_dmg	LRP2	389313	1.98289e-31	0.0603069	0.00517104	0.0372815	431	2:169212082:G:A	rs529172182	0.969707	0.00646656	0.170283	27.5414	3.53718e-05	A	MODERATE	missense_variant	6301	2056	R/W	0.0001194	8.809e-06	0.663	28.8	0.000161	0.195997	1.0714	0.737563	-	-	-	rs9287911,rs16823029
eGFRcrea	ptv_dmg	LRP2	389313	1.98289e-31	0.0603069	0.00517104	0.0372815	431	2:169188077:G:A	rs755568696	0.971747	-0.00687396	0.194087	20.0013	2.5688e-05	A	MODERATE	missense_variant	9356	3074	T/M	2.387e-05	3.518e-05	0.677	24.9	0.000000	0.219447	1.0128	0.913239	-	-	-	rs2075252,rs9287911
eGFRcrea	ptv_dmg	LRP2	389313	1.98289e-31	0.0603069	0.00517104	0.0372815	431	2:169256127:A:G	-	0.972697	-0.0110923	0.324094	7.34863	9.43795e-06	G	MODERATE	missense_variant	2884	917	F/L	-	-	0.892	-	0.000000	0.168257	0.8994	0.927331	-	-	-	rs16823029
eGFRcrea	ptv_dmg	LRP2	389313	1.98289e-31	0.0603069	0.00517104	0.0372815	431	2:169174023:G:A	rs150306330	0.974129	0.00171893	0.0530034	267.587	0.000343665	A	MODERATE	missense_variant	11045	3637	P/L	0.0001392	0.0002903	0.633	24.9	0.000000	0.20573	1.0319	0.803327	-	-	-	rs2075252,rs9287911
eGFRcrea	ptv_dmg	LRP2	389313	1.98289e-31	0.0603069	0.00517104	0.0372815	431	2:169188170:C:T	rs143078432	0.979814	-0.00281542	0.111273	70.8076	9.09391e-05	T	MODERATE	missense_variant	9263	3043	R/H	7.956e-05	4.398e-05	0.409	17.07	0.025985	0.058788	0.1148	0.248877	Uncertain_significance	Donnai-Barrow_syndrome	-	rs2075252,rs9287911
eGFRcrea	ptv_dmg	LRP2	389313	1.98289e-31	0.0603069	0.00517104	0.0372815	431	2:169320798:C:A	-	0.981458	-0.00998502	0.429631	4.21338	5.4113e-06	A	MODERATE	missense_variant	301	56	D/Y	-	-	0.647	-	0.000049	0.259621	0.7241	0.600904	-	-	-	rs6433115,rs4668134
eGFRcrea	ptv_dmg	LRP2	389313	1.98289e-31	0.0603069	0.00517104	0.0372815	431	2:169207167:G:A	rs143884041	0.983315	0.000738411	0.0353076	593.736	0.000762543	A	MODERATE	missense_variant	6688	2185	L/F	0.0005556	0.0004419	0.674	24.1	0.000009	0.061465	0.5614	0.414439	Conflicting_interpretations_of_pathogenicity	Donnai-Barrow_syndrome&not_provided	-	rs9287911,rs16823029
eGFRcrea	ptv_dmg	LRP2	389313	1.98289e-31	0.0603069	0.00517104	0.0372815	431	2:169176423:G:A	rs150113078	0.983626	-0.00276979	0.134962	43.3935	5.57309e-05	A	MODERATE	missense_variant	10694	3520	A/V	1.989e-05	4.399e-05	0.644	23.6	0.000000	0.188231	0.6766	0.425306	-	-	-	rs2075252,rs9287911
eGFRcrea	ptv_dmg	LRP2	389313	1.98289e-31	0.0603069	0.00517104	0.0372815	431	2:169241279:C:T	rs769645175	0.986663	0.00209852	0.12554	47.4623	6.09565e-05	T	MODERATE	missense_variant	3889	1252	G/R	1.193e-05	2.638e-05	0.748	-	0.000000	0.480169	0.9118	0.688440	-	-	-	rs16823029
eGFRcrea	ptv_dmg	LRP2	389313	1.98289e-31	0.0603069	0.00517104	0.0372815	431	2:169235956:C:T	rs765078256	0.992744	0.0044248	0.486525	3.84479	4.93791e-06	T	MODERATE	missense_variant	4939	1602	G/S	1.193e-05	0	0.907	25.8	0.000000	0.238497	1.0718	0.952463	-	-	-	rs16823029
eGFRcrea	ptv_dmg	LRP2	389313	1.98289e-31	0.0603069	0.00517104	0.0372815	431	2:169244858:G:A	rs763860226	0.993444	0.00317808	0.386801	5.37817	6.90726e-06	A	MODERATE	missense_variant	3400	1089	R/C	1.591e-05	1.759e-05	0.390	20.4	0.074680	0.320431	0.4362	0.383806	-	-	-	rs16823029
eGFRcrea	ptv_dmg	LRP2	389313	1.98289e-31	0.0603069	0.00517104	0.0372815	431	2:169242970:T:C	-	0.997533	-0.00088505	0.286275	10.4133	1.3374e-05	C	MODERATE	missense_variant	3788	1218	D/G	-	-	0.973	-	0.000000	0.787219	0.9832	0.939323	-	-	-	rs16823029
eGFRcrea	ptv_dmg	LRP2	389313	1.98289e-31	0.0603069	0.00517104	0.0372815	431	2:169185922:C:A	rs745450394	0.998725	-0.000236737	0.148179	35.4539	4.55339e-05	A	MODERATE	missense_variant	9561	3142	K/N	1.991e-05	3.526e-05	0.538	23.7	0.000009	0.209725	0.6507	0.292798	Uncertain_significance	Donnai-Barrow_syndrome	-	rs2075252,rs9287911
eGFRcrea	dmg_cadd	SLC34A3	389313	2.12845e-30	-0.0901264	0.00786537	0.0160805	149	9:137233223:C:T	rs199690076	2.87746e-23	-0.32477	0.0326834	785.608	0.00100897	T	MODERATE	missense_variant	799	192	S/L	0.0004362	0.0009616	0.646	22.8	0.000148	0.371554	-0.2920	0.121910	Pathogenic	Autosomal_recessive_hypophosphatemic_bone_disease&not_provided	-	rs28490558
eGFRcrea	dmg_cadd	SLC34A3	389313	2.12845e-30	-0.0901264	0.00786537	0.0160805	149	9:137232928:G:A	rs150841256	1.68841e-13	-0.318262	0.0431753	398.663	0.000512009	A	HIGH	splice_donor_variant	-	-	-	0.0001573	0.0003139	-	32	-	-	-	-	-	-	HC	rs28490558
eGFRcrea	dmg_cadd	SLC34A3	389313	2.12845e-30	-0.0901264	0.00786537	0.0160805	149	9:137236070:G:A	rs138872455	1.11333e-07	-0.136947	0.0258041	1117.85	0.00143567	A	MODERATE	missense_variant	1678	485	R/H	0.00253	0.002613	0.486	25.6	0.000887	-	-0.3946	0.878526	Benign	Autosomal_recessive_hypophosphatemic_bone_disease&not_specified&not_provided	-	-
eGFRcrea	dmg_cadd	SLC34A3	389313	2.12845e-30	-0.0901264	0.00786537	0.0160805	149	9:137232892:C:T	rs141734934	2.07961e-07	-0.298806	0.0575504	231.613	0.000297464	T	MODERATE	missense_variant	637	138	S/F	0.0001032	0.000193	0.671	24.0	0.000062	0.378881	0.3797	0.687261	-	-	-	rs28490558
eGFRcrea	dmg_cadd	SLC34A3	389313	2.12845e-30	-0.0901264	0.00786537	0.0160805	149	9:137234452:T:C	rs922261737	3.92577e-05	-0.294464	0.0716143	169.635	0.000217865	C	MODERATE	missense_variant	1354	377	L/P	1.322e-05	1.924e-05	0.784	24.4	0.001145	0.880465	0.7338	0.870362	-	-	-	-
eGFRcrea	dmg_cadd	SLC34A3	389313	2.12845e-30	-0.0901264	0.00786537	0.0160805	149	9:137233234:G:A	rs121918237	7.87199e-05	-0.445092	0.112731	60.5877	7.78136e-05	A	MODERATE	missense_variant	810	196	G/R	6.453e-05	5.194e-05	0.639	17.01	0.104485	0.39006	-0.0760	0.241045	Pathogenic	Autosomal_recessive_hypophosphatemic_bone_disease&not_provided	-	rs28490558
eGFRcrea	dmg_cadd	SLC34A3	389313	2.12845e-30	-0.0901264	0.00786537	0.0160805	149	9:137234733:T:A	rs752222200	0.00256123	-0.39603	0.131309	43.257	5.55555e-05	A	HIGH	splice_donor_variant	-	-	-	4.103e-05	7.219e-05	-	32	-	-	-	-	-	-	HC	-
eGFRcrea	dmg_cadd	SLC34A3	389313	2.12845e-30	-0.0901264	0.00786537	0.0160805	149	9:137236142:C:A	rs757402919	0.00352674	-1.12174	0.384466	5.07141	6.51328e-06	A	MODERATE	missense_variant	1750	509	A/E	4.146e-06	0	0.300	24.5	0.000029	0.087861	-0.4584	0.726327	-	-	-	-
eGFRcrea	dmg_cadd	SLC34A3	389313	2.12845e-30	-0.0901264	0.00786537	0.0160805	149	9:137233099:C:T	rs199747826	0.00371867	-0.404762	0.139521	38.8887	4.99453e-05	T	MODERATE	missense_variant	768	182	R/W	1.61e-05	1.789e-05	0.244	24.6	0.004531	0.128107	-0.6294	0.728597	-	-	-	rs28490558
eGFRcrea	dmg_cadd	SLC34A3	389313	2.12845e-30	-0.0901264	0.00786537	0.0160805	149	9:137234663:G:A	rs758354118	0.00477076	-0.351569	0.124576	49.0432	6.29868e-05	A	MODERATE	missense_variant	1491	423	G/S	4.019e-05	8.935e-06	0.932	31	0.000056	0.722565	1.0625	0.898490	-	-	-	-
eGFRcrea	dmg_cadd	SLC34A3	389313	2.12845e-30	-0.0901264	0.00786537	0.0160805	149	9:137234274:C:T	rs766318308	0.00605062	-0.330471	0.120389	54.833	7.04228e-05	T	MODERATE	missense_variant,splice_region_variant	1315	364	A/V	2.469e-05	4.568e-05	0.358	33	0.000186	0.913457	0.1401	0.751409	Uncertain_significance	not_provided	-	-
eGFRcrea	dmg_cadd	SLC34A3	389313	2.12845e-30	-0.0901264	0.00786537	0.0160805	149	9:137233282:G:A	rs754447323	0.00899928	-0.19181	0.0734318	139.724	0.00017945	A	MODERATE	missense_variant	858	212	A/T	0.0001484	0.0001969	0.180	20.7	0.018484	0.009845	-1.0663	0.530422	-	-	-	-
eGFRcrea	dmg_cadd	SLC34A3	389313	2.12845e-30	-0.0901264	0.00786537	0.0160805	149	9:137236133:T:A	rs1017557592	0.00950506	-0.308228	0.118854	52.9868	6.80516e-05	A	MODERATE	missense_variant	1741	506	L/H	4.13e-06	9.308e-06	0.426	26.6	0.000127	0.22339	-0.3462	0.843747	-	-	-	-
eGFRcrea	dmg_cadd	SLC34A3	389313	2.12845e-30	-0.0901264	0.00786537	0.0160805	149	9:137236129:G:A	rs753457384	0.0113129	-0.908417	0.35865	7.20593	9.25468e-06	A	MODERATE	missense_variant	1737	505	G/R	2.887e-05	3.716e-05	0.330	24.8	0.011250	0.115421	-0.5534	0.654171	-	-	-	-
eGFRcrea	dmg_cadd	SLC34A3	389313	2.12845e-30	-0.0901264	0.00786537	0.0160805	149	9:137234512:C:T	rs150835225	0.012121	-0.474308	0.189073	22.8484	2.93445e-05	T	MODERATE	missense_variant	1414	397	A/V	1.713e-05	2.849e-05	0.515	23.2	0.000081	0.736088	-0.0614	0.652937	-	-	-	-
eGFRcrea	dmg_cadd	SLC34A3	389313	2.12845e-30	-0.0901264	0.00786537	0.0160805	149	9:137234464:C:A	rs374826755	0.016094	-1.03445	0.429809	4.02783	5.173e-06	A	MODERATE	missense_variant	1366	381	A/E	8.872e-06	9.708e-06	0.544	-	0.008292	0.470215	-0.0963	0.297687	Uncertain_significance	Autosomal_recessive_hypophosphatemic_bone_disease	-	-
eGFRcrea	dmg_cadd	SLC34A3	389313	2.12845e-30	-0.0901264	0.00786537	0.0160805	149	9:137234124:CG:C	rs1473689787	0.0161344	-0.631434	0.262457	11.6416	1.49515e-05	C	HIGH	frameshift_variant	1165-1166	314	A/X	-	-	-	-	-	-	-	-	-	-	HC	-
eGFRcrea	dmg_cadd	SLC34A3	389313	2.12845e-30	-0.0901264	0.00786537	0.0160805	149	9:137234509:C:T	rs138798032	0.0189679	-0.13618	0.0580436	226.762	0.000291233	T	MODERATE	missense_variant	1411	396	T/M	4.299e-05	6.671e-05	0.619	22.1	0.000052	0.828361	0.1124	0.785098	-	-	-	-
eGFRcrea	dmg_cadd	SLC34A3	389313	2.12845e-30	-0.0901264	0.00786537	0.0160805	149	9:137233116:G:A	rs752925322	0.0205514	-0.693934	0.29961	8.9325	1.14721e-05	A	HIGH	splice_donor_variant	-	-	-	8.183e-06	1.823e-05	-	-	-	-	-	-	-	-	HC	rs28490558
eGFRcrea	dmg_cadd	SLC34A3	389313	2.12845e-30	-0.0901264	0.00786537	0.0160805	149	9:137236025:C:G	rs1264618551	0.0222235	-0.318657	0.139363	39.5751	5.08269e-05	G	MODERATE	missense_variant	1633	470	P/R	4.052e-06	9.107e-06	0.600	-	0.000027	0.044913	-0.3843	0.767657	-	-	-	-
eGFRcrea	dmg_cadd	SLC34A3	389313	2.12845e-30	-0.0901264	0.00786537	0.0160805	149	9:137236173:T:TC	rs765816079	0.0226066	-0.216831	0.0951006	89.5592	0.000115022	TC	HIGH	frameshift_variant	1781	519	G/GX	6.413e-05	5.79e-05	-	-	-	-	-	-	-	-	LC	-
eGFRcrea	dmg_cadd	SLC34A3	389313	2.12845e-30	-0.0901264	0.00786537	0.0160805	149	9:137234640:C:T	rs1196220492	0.0246227	-0.564188	0.251055	12.118	1.55634e-05	T	MODERATE	missense_variant	1468	415	P/L	8.039e-06	1.787e-05	0.776	-	0.000073	0.798848	0.7704	0.759654	-	-	-	-
eGFRcrea	dmg_cadd	SLC34A3	389313	2.12845e-30	-0.0901264	0.00786537	0.0160805	149	9:137233351:G:A	rs751271987	0.0317422	0.514885	0.239744	17.7222	2.27609e-05	A	MODERATE	missense_variant	927	235	A/T	4.377e-06	9.914e-06	0.152	-	0.001713	0.029717	-1.0147	0.240571	-	-	-	-
eGFRcrea	dmg_cadd	SLC34A3	389313	2.12845e-30	-0.0901264	0.00786537	0.0160805	149	9:137233100:G:A	rs759525091	0.0330368	-0.159433	0.0747935	138.225	0.000177524	A	MODERATE	missense_variant	769	182	R/Q	0.0001409	8.057e-05	0.210	24.1	0.004531	0.026426	-0.9486	0.632694	-	-	-	rs28490558
eGFRcrea	dmg_cadd	SLC34A3	389313	2.12845e-30	-0.0901264	0.00786537	0.0160805	149	9:137233271:C:T	rs1008427582	0.0337986	-0.759427	0.357804	6.24799	8.02437e-06	T	MODERATE	missense_variant	847	208	P/L	0	0	0.644	-	0.001508	0.6444	0.5015	0.540899	-	-	-	rs28490558
eGFRcrea	dmg_cadd	SLC34A3	389313	2.12845e-30	-0.0901264	0.00786537	0.0160805	149	9:137234208:T:C	rs370096620	0.034266	-0.436633	0.206258	33.0598	4.24592e-05	C	MODERATE	missense_variant	1249	342	I/T	2.091e-05	4.634e-05	0.561	25.5	0.004500	0.731576	0.4097	0.413518	Uncertain_significance	not_provided	-	-
eGFRcrea	dmg_cadd	SLC34A3	389313	2.12845e-30	-0.0901264	0.00786537	0.0160805	149	9:137233003:G:C	rs1345816189	0.0356941	-0.501165	0.238605	13.3726	1.71746e-05	C	HIGH	splice_acceptor_variant	-	-	-	-	-	-	29.3	-	-	-	-	-	-	HC	rs28490558
eGFRcrea	dmg_cadd	SLC34A3	389313	2.12845e-30	-0.0901264	0.00786537	0.0160805	149	9:137233091:C:T	rs1443221197	0.0457578	-0.638124	0.319442	8.57288	1.10103e-05	T	MODERATE	missense_variant	760	179	S/L	4.013e-06	0	0.158	23.9	0.000192	0.024525	-1.0054	0.594255	-	-	-	rs28490558
eGFRcrea	dmg_cadd	SLC34A3	389313	2.12845e-30	-0.0901264	0.00786537	0.0160805	149	9:137236069:C:T	rs145029982	0.0458219	-0.103461	0.0518073	284.146	0.000364932	T	MODERATE	missense_variant	1677	485	R/C	0.0005526	0.0006569	0.472	26.1	0.000887	0.209296	-0.3946	0.771878	Uncertain_significance	Autosomal_recessive_hypophosphatemic_bone_disease&not_provided	-	-
eGFRcrea	dmg_cadd	SLC34A3	389313	2.12845e-30	-0.0901264	0.00786537	0.0160805	149	9:137236343:G:T	rs200090657	0.0462569	-0.0627957	0.0315075	769.506	0.000988288	T	MODERATE	missense_variant	1951	576	S/I	0.000607	0.0009427	0.087	21.3	0.220024	0.019919	-1.0586	0.468384	Uncertain_significance	not_provided	-	-
eGFRcrea	dmg_cadd	SLC34A3	389313	2.12845e-30	-0.0901264	0.00786537	0.0160805	149	9:137234520:G:C	rs748862410	0.0476195	-0.252534	0.127494	49.3786	6.34176e-05	C	MODERATE	missense_variant	1422	400	V/L	2.122e-05	4.722e-05	0.254	20.5	0.000255	0.712015	-0.4433	0.298126	Uncertain_significance	not_provided	-	-
eGFRcrea	dmg_cadd	SLC34A3	389313	2.12845e-30	-0.0901264	0.00786537	0.0160805	149	9:137236048:G:A	rs758689905	0.0521187	-0.293999	0.151378	34.5073	4.43182e-05	A	MODERATE	missense_variant	1656	478	G/R	2.434e-05	4.557e-05	0.586	25.6	0.001531	0.123258	-0.2814	0.915304	-	-	-	-
eGFRcrea	dmg_cadd	SLC34A3	389313	2.12845e-30	-0.0901264	0.00786537	0.0160805	149	9:137236031:C:T	rs750347570	0.0604225	-0.428994	0.228468	15.0823	1.93705e-05	T	MODERATE	missense_variant	1639	472	P/L	4.054e-05	7.289e-05	0.212	22.7	0.000923	0.077811	-1.1080	0.395931	-	-	-	-
eGFRcrea	dmg_cadd	SLC34A3	389313	2.12845e-30	-0.0901264	0.00786537	0.0160805	149	9:137236175:C:G	rs770594137	0.0765396	-0.280339	0.158283	30.6406	3.93522e-05	G	MODERATE	missense_variant	1783	520	P/R	0	0	0.242	-	0.001015	0.073088	-0.5121	0.675767	-	-	-	-
eGFRcrea	dmg_cadd	SLC34A3	389313	2.12845e-30	-0.0901264	0.00786537	0.0160805	149	9:137234699:AG:A	rs771816857	0.0811015	-0.258914	0.148432	34.5053	4.43156e-05	A	HIGH	frameshift_variant	1527-1528	435	S/X	0.000238	0.0003314	-	-	-	-	-	-	-	-	LC	-
eGFRcrea	dmg_cadd	SLC34A3	389313	2.12845e-30	-0.0901264	0.00786537	0.0160805	149	9:137234641:CCT:C	rs757714479	0.085042	-0.199651	0.115931	58.3611	7.49539e-05	C	HIGH	frameshift_variant	1469-1471	415-416	PL/PX	5.627e-05	3.574e-05	-	-	-	-	-	-	-	-	HC	-
eGFRcrea	dmg_cadd	SLC34A3	389313	2.12845e-30	-0.0901264	0.00786537	0.0160805	149	9:137234464:C:T	rs374826755	0.0927374	0.192048	0.114237	63.2198	8.11941e-05	T	MODERATE	missense_variant	1366	381	A/V	4.879e-05	9.708e-06	0.115	9.660	0.008292	0.233029	-0.8466	0.118535	-	-	-	-
eGFRcrea	dmg_cadd	SLC34A3	389313	2.12845e-30	-0.0901264	0.00786537	0.0160805	149	9:137233015:C:T	rs373109398	0.100253	-0.497639	0.302768	8.57318	1.10107e-05	T	MODERATE	missense_variant	684	154	R/W	5.228e-05	8.039e-05	0.371	23.0	0.842109	0.255004	-0.1816	0.379175	-	-	-	rs28490558
eGFRcrea	dmg_cadd	SLC34A3	389313	2.12845e-30	-0.0901264	0.00786537	0.0160805	149	9:137236255:C:T	rs753910973	0.114228	0.681558	0.43151	4.03473	5.18186e-06	T	MODERATE	missense_variant	1863	547	R/C	3.319e-05	3.337e-05	0.230	24.1	0.179371	0.166148	-0.7428	0.619885	-	-	-	-
eGFRcrea	dmg_cadd	SLC34A3	389313	2.12845e-30	-0.0901264	0.00786537	0.0160805	149	9:137232651:C:A	-	0.126067	0.438409	0.28658	8.99902	1.15576e-05	A	HIGH	stop_gained	476	84	Y/*	-	-	-	-	0.000127	-	-	0.185797	-	-	HC	rs28490558
eGFRcrea	dmg_cadd	SLC34A3	389313	2.12845e-30	-0.0901264	0.00786537	0.0160805	149	9:137233012:G:A	-	0.126067	0.438409	0.28658	8.99902	1.15576e-05	A	MODERATE	missense_variant	681	153	V/I	-	-	0.354	-	0.005002	0.190213	-0.0905	0.592508	-	-	-	rs28490558
eGFRcrea	dmg_cadd	SLC34A3	389313	2.12845e-30	-0.0901264	0.00786537	0.0160805	149	9:137234472:G:A	rs201401168	0.170282	-0.390407	0.284699	10.9513	1.40649e-05	A	MODERATE	missense_variant	1374	384	G/S	3.529e-05	4.827e-05	0.301	21.7	0.209975	0.251124	-0.7655	0.474757	-	-	-	-
eGFRcrea	dmg_cadd	SLC34A3	389313	2.12845e-30	-0.0901264	0.00786537	0.0160805	149	9:137234691:C:G	-	0.172504	0.597502	0.437987	4.42261	5.68002e-06	G	MODERATE	missense_variant	1519	432	A/G	-	-	0.750	-	0.000159	0.630853	0.3020	0.743125	-	-	-	-
eGFRcrea	dmg_cadd	SLC34A3	389313	2.12845e-30	-0.0901264	0.00786537	0.0160805	149	9:137232795:G:A	rs142106801	0.173252	0.0856772	0.0629133	207.29	0.000266225	A	MODERATE	missense_variant	540	106	G/R	8.793e-05	0.000133	0.651	27.2	0.002009	0.476706	0.3504	0.923532	-	-	-	rs28490558
eGFRcrea	dmg_cadd	SLC34A3	389313	2.12845e-30	-0.0901264	0.00786537	0.0160805	149	9:137232879:A:C	rs767972125	0.195128	-0.170958	0.131958	43.6246	5.60276e-05	C	MODERATE	missense_variant	624	134	S/R	8.125e-06	9.024e-06	0.931	24.1	0.000003	0.726771	1.0570	0.850732	-	-	-	rs28490558
eGFRcrea	dmg_cadd	SLC34A3	389313	2.12845e-30	-0.0901264	0.00786537	0.0160805	149	9:137233051:G:C	rs200536604	0.201891	0.478484	0.374934	5.65399	7.2615e-06	C	MODERATE	missense_variant	720	166	G/R	-	-	0.928	-	0.000032	0.626542	1.0654	0.847194	-	-	-	rs28490558
eGFRcrea	dmg_cadd	SLC34A3	389313	2.12845e-30	-0.0901264	0.00786537	0.0160805	149	9:137232575:A:G	-	0.205176	0.442877	0.349564	6.66046	8.55412e-06	G	MODERATE	missense_variant,splice_region_variant	400	59	E/G	-	-	0.087	-	0.003220	0.154937	-0.9948	0.318530	-	-	-	rs28490558
eGFRcrea	dmg_cadd	SLC34A3	389313	2.12845e-30	-0.0901264	0.00786537	0.0160805	149	9:137236399:G:A	rs748004842	0.20602	0.161516	0.127722	47.2355	6.06652e-05	A	MODERATE	missense_variant	2007	595	A/T	2.07e-05	3.43e-05	0.089	22.2	0.000249	0.023965	-0.9889	0.236275	-	-	-	-
eGFRcrea	dmg_cadd	SLC34A3	389313	2.12845e-30	-0.0901264	0.00786537	0.0160805	149	9:137234226:CTG:C	rs750178720	0.208559	-0.307187	0.244277	13.8548	1.77939e-05	C	HIGH	frameshift_variant	1267-1269	348-349	SV/SX	1.242e-05	0	-	-	-	-	-	-	-	-	HC	-
eGFRcrea	dmg_cadd	SLC34A3	389313	2.12845e-30	-0.0901264	0.00786537	0.0160805	149	9:137232101:G:A	rs759132724	0.222888	-0.150016	0.123077	54.0378	6.94015e-05	A	MODERATE	missense_variant	339	39	E/K	3.981e-06	8.807e-06	0.084	17.25	0.395914	0.045782	-1.0572	0.330975	-	-	-	rs28490558
eGFRcrea	dmg_cadd	SLC34A3	389313	2.12845e-30	-0.0901264	0.00786537	0.0160805	149	9:137231705:G:A	rs369400414	0.22373	-0.144334	0.11863	55.5857	7.13895e-05	A	HIGH	start_lost	227	1	M/I	1.195e-05	2.645e-05	-	25.0	-	0.294008	-0.9431	0.030901	-	-	-	rs28490558
eGFRcrea	dmg_cadd	SLC34A3	389313	2.12845e-30	-0.0901264	0.00786537	0.0160805	149	9:137234457:G:A	rs368525218	0.232314	0.116511	0.0975463	79.0492	0.000101524	A	MODERATE	missense_variant	1359	379	V/I	4.436e-05	6.782e-05	0.148	0.095	0.020874	0.302205	-0.8781	0.051123	-	-	-	-
eGFRcrea	dmg_cadd	SLC34A3	389313	2.12845e-30	-0.0901264	0.00786537	0.0160805	149	9:137233703:G:A	rs764679634	0.242222	-0.230121	0.196777	19.4359	2.49618e-05	A	MODERATE	missense_variant	1051	276	C/Y	1.601e-05	2.668e-05	0.283	-	0.000057	0.173318	-0.3869	0.566096	-	-	-	-
eGFRcrea	dmg_cadd	SLC34A3	389313	2.12845e-30	-0.0901264	0.00786537	0.0160805	149	9:137232855:G:T	rs376681513	0.248247	-0.284218	0.246158	13.1767	1.6923e-05	T	MODERATE	missense_variant	600	126	V/L	4.021e-06	8.918e-06	0.323	22.7	0.000173	0.110861	-0.1674	0.315348	-	-	-	rs28490558
eGFRcrea	dmg_cadd	SLC34A3	389313	2.12845e-30	-0.0901264	0.00786537	0.0160805	149	9:137232664:T:A	rs1171956977	0.260113	-0.1737	0.154246	31.5202	4.04818e-05	A	MODERATE	missense_variant	489	89	S/T	3.996e-06	8.868e-06	0.602	25.6	0.000050	0.354297	0.3687	0.636987	-	-	-	rs28490558
eGFRcrea	dmg_cadd	SLC34A3	389313	2.12845e-30	-0.0901264	0.00786537	0.0160805	149	9:137234530:T:G	rs532292902	0.297229	-0.137215	0.131634	43.596	5.59909e-05	G	MODERATE	missense_variant,splice_region_variant	1432	403	M/R	6.247e-05	0.0001301	0.572	23.1	0.000761	0.637226	-0.2288	0.366543	-	-	-	-
eGFRcrea	dmg_cadd	SLC34A3	389313	2.12845e-30	-0.0901264	0.00786537	0.0160805	149	9:137232888:A:T	rs1306798401	0.316774	-0.320445	0.32009	7.50946	9.6445e-06	T	MODERATE	missense_variant	633	137	T/S	8.201e-06	1.824e-05	0.558	-	0.000033	0.414994	0.6422	0.657436	-	-	-	rs28490558
eGFRcrea	dmg_cadd	SLC34A3	389313	2.12845e-30	-0.0901264	0.00786537	0.0160805	149	9:137233666:G:A	rs148072630	0.319567	-0.0158297	0.0159037	2980.57	0.00382798	A	MODERATE	missense_variant	1014	264	G/S	0.00097	0.001894	0.039	14.48	0.003980	0.041321	-1.0201	0.168903	Likely_benign	Autosomal_recessive_hypophosphatemic_bone_disease&not_specified	-	-
eGFRcrea	dmg_cadd	SLC34A3	389313	2.12845e-30	-0.0901264	0.00786537	0.0160805	149	9:137232640:G:C	rs376991926	0.322744	-0.263909	0.266889	11.5353	1.48149e-05	C	MODERATE	missense_variant	465	81	G/R	-	-	0.385	24.1	0.000047	0.101288	-0.7077	0.693606	-	-	-	rs28490558
eGFRcrea	dmg_cadd	SLC34A3	389313	2.12845e-30	-0.0901264	0.00786537	0.0160805	149	9:137233874:C:G	COSV63187428	0.329548	-0.179436	0.184033	25.7305	3.3046e-05	G	MODERATE	missense_variant	1082	286	N/K	-	-	0.061	15.49	0.003239	0.074714	-1.0152	0.098541	-	-	-	-
eGFRcrea	dmg_cadd	SLC34A3	389313	2.12845e-30	-0.0901264	0.00786537	0.0160805	149	9:137233012:G:C	-	0.334701	-0.377847	0.391678	5.91614	7.59818e-06	C	MODERATE	missense_variant	681	153	V/L	-	-	0.392	-	0.005002	0.125587	-0.4519	0.776479	-	-	-	rs28490558
eGFRcrea	dmg_cadd	SLC34A3	389313	2.12845e-30	-0.0901264	0.00786537	0.0160805	149	9:137233376:C:T	rs372561239	0.338371	0.180341	0.188367	21.5612	2.76913e-05	T	MODERATE	missense_variant	952	243	T/M	6.183e-05	0.0001	0.469	23.9	0.000055	0.179364	-0.3336	0.706699	-	-	-	-
eGFRcrea	dmg_cadd	SLC34A3	389313	2.12845e-30	-0.0901264	0.00786537	0.0160805	149	9:137236114:C:T	rs1404221017	0.349183	-0.401626	0.429008	4.4165	5.67218e-06	T	MODERATE	missense_variant	1722	500	P/S	4.102e-06	0	0.809	25.0	0.000027	0.171512	0.3442	0.783819	-	-	-	-
eGFRcrea	dmg_cadd	SLC34A3	389313	2.12845e-30	-0.0901264	0.00786537	0.0160805	149	9:137236193:T:C	-	0.353979	-0.291006	0.313957	13.0632	1.67773e-05	C	MODERATE	missense_variant	1801	526	L/P	-	-	0.235	-	0.097903	0.064894	-1.0054	0.556033	-	-	-	-
eGFRcrea	dmg_cadd	SLC34A3	389313	2.12845e-30	-0.0901264	0.00786537	0.0160805	149	9:137232867:G:T	rs769955447	0.360508	0.488375	0.534095	3.15918	4.05738e-06	T	MODERATE	missense_variant	612	130	A/S	1.212e-05	2.692e-05	0.375	-	0.004873	0.13257	-0.2196	0.380643	-	-	-	rs28490558
eGFRcrea	dmg_cadd	SLC34A3	389313	2.12845e-30	-0.0901264	0.00786537	0.0160805	149	9:137231751:G:T	rs757872964	0.360786	-0.263778	0.288639	10.9469	1.40593e-05	T	MODERATE	missense_variant	273	17	A/S	3.983e-05	8.814e-05	0.010	0.344	-	0.037553	-0.9924	0.116743	-	-	-	rs28490558
eGFRcrea	dmg_cadd	SLC34A3	389313	2.12845e-30	-0.0901264	0.00786537	0.0160805	149	9:137234237:G:A	rs535205852	0.365643	-0.348888	0.385655	5.01697	6.44336e-06	A	MODERATE	missense_variant	1278	352	G/S	2.883e-05	9.149e-06	0.746	-	0.000133	0.907974	0.5733	0.818654	-	-	-	-
eGFRcrea	dmg_cadd	SLC34A3	389313	2.12845e-30	-0.0901264	0.00786537	0.0160805	149	9:137234139:C:T	rs769622295	0.371814	0.287973	0.322449	9.35297	1.20121e-05	T	MODERATE	missense_variant	1180	319	T/M	2.213e-05	1.943e-05	0.085	16.62	0.008908	0.053944	-1.0553	0.411078	-	-	-	-
eGFRcrea	dmg_cadd	SLC34A3	389313	2.12845e-30	-0.0901264	0.00786537	0.0160805	149	9:137231707:C:T	rs566626846	0.372482	-0.307162	0.344417	10.6182	1.36371e-05	T	MODERATE	missense_variant	229	2	P/L	3.984e-05	0	0.024	17.90	-	0.030268	-1.0173	0.095168	-	-	-	rs28490558
eGFRcrea	dmg_cadd	SLC34A3	389313	2.12845e-30	-0.0901264	0.00786537	0.0160805	149	9:137236318:C:T	rs770213028	0.374889	0.0627241	0.0706867	155.433	0.000199625	T	MODERATE	missense_variant	1926	568	R/C	8.738e-05	0.0001352	0.055	22.1	0.304523	0.007272	-0.9904	0.115628	Uncertain_significance	not_provided	-	-
eGFRcrea	dmg_cadd	SLC34A3	389313	2.12845e-30	-0.0901264	0.00786537	0.0160805	149	9:137233051:G:A	rs200536604	0.378471	-0.115136	0.13073	46.2047	5.93413e-05	A	MODERATE	missense_variant	720	166	G/S	4.003e-05	5.33e-05	0.940	25.9	0.000032	0.612902	1.0823	0.809878	-	-	-	rs28490558
eGFRcrea	dmg_cadd	SLC34A3	389313	2.12845e-30	-0.0901264	0.00786537	0.0160805	149	9:137234705:G:A	rs761862841	0.385496	-0.399648	0.460523	3.86078	4.95845e-06	A	MODERATE	missense_variant	1533	437	A/T	4.043e-05	8.966e-06	0.176	-	0.043745	0.02945	-0.9976	0.133139	-	-	-	-
eGFRcrea	dmg_cadd	SLC34A3	389313	2.12845e-30	-0.0901264	0.00786537	0.0160805	149	9:137234445:G:A	rs201759654	0.39136	-0.245576	0.286501	9.23761	1.1864e-05	A	MODERATE	missense_variant	1347	375	G/S	0.0005774	7.689e-05	0.272	26.0	0.000075	0.249482	-0.7012	0.863391	Likely_benign	not_provided	-	-
eGFRcrea	dmg_cadd	SLC34A3	389313	2.12845e-30	-0.0901264	0.00786537	0.0160805	149	9:137234638:C:A	rs949841477	0.391862	-0.218427	0.255099	11.865	1.52384e-05	A	HIGH	stop_gained	1466	414	Y/*	-	-	-	41	0.000188	-	-	0.226475	-	-	HC	-
eGFRcrea	dmg_cadd	SLC34A3	389313	2.12845e-30	-0.0901264	0.00786537	0.0160805	149	9:137233358:A:AC	rs779140809	0.408696	-0.138704	0.167884	29.2327	3.75439e-05	AC	HIGH	frameshift_variant	934	237	D/DX	4.357e-06	9.858e-06	-	-	-	-	-	-	-	-	HC	-
eGFRcrea	dmg_cadd	SLC34A3	389313	2.12845e-30	-0.0901264	0.00786537	0.0160805	149	9:137234427:C:T	rs775994027	0.411163	0.166615	0.202733	18.2512	2.34402e-05	T	MODERATE	missense_variant	1329	369	P/S	4.34e-06	9.414e-06	0.609	-	0.000093	0.828116	0.5570	0.737718	-	-	-	-
eGFRcrea	dmg_cadd	SLC34A3	389313	2.12845e-30	-0.0901264	0.00786537	0.0160805	149	9:137231766:G:A	rs146559846	0.415761	0.201168	0.247196	13.3536	1.71502e-05	A	MODERATE	missense_variant	288	22	E/K	1.992e-05	3.527e-05	0.060	18.65	-	0.026488	-1.0642	0.141096	-	-	-	rs28490558
eGFRcrea	dmg_cadd	SLC34A3	389313	2.12845e-30	-0.0901264	0.00786537	0.0160805	149	9:137235985:G:A	rs772211127	0.428705	-0.116651	0.147397	35.9359	4.6153e-05	A	MODERATE	missense_variant	1593	457	G/S	1.215e-05	2.734e-05	0.945	32	0.000960	0.538335	0.7587	0.801167	-	-	-	-
eGFRcrea	dmg_cadd	SLC34A3	389313	2.12845e-30	-0.0901264	0.00786537	0.0160805	149	9:137233016:G:C	rs748257761	0.42968	0.231928	0.293677	9.77942	1.25598e-05	C	MODERATE	missense_variant	685	154	R/P	8.042e-06	1.786e-05	0.353	-	0.842109	0.10681	-0.7491	0.401642	-	-	-	rs28490558
eGFRcrea	dmg_cadd	SLC34A3	389313	2.12845e-30	-0.0901264	0.00786537	0.0160805	149	9:137233307:G:A	rs775265040	0.431461	0.166082	0.211114	17.1446	2.2019e-05	A	MODERATE	missense_variant	883	220	S/N	2.303e-05	5.278e-05	0.112	22.3	0.007719	0.069311	-0.7796	0.685315	-	-	-	-
eGFRcrea	dmg_cadd	SLC34A3	389313	2.12845e-30	-0.0901264	0.00786537	0.0160805	149	9:137234723:G:A	rs147797886	0.440057	0.138511	0.179395	30.7702	3.95186e-05	A	MODERATE	missense_variant	1551	443	A/T	1.224e-05	2.702e-05	0.525	19.95	0.006064	0.578087	-0.3081	0.332024	-	-	-	-
eGFRcrea	dmg_cadd	SLC34A3	389313	2.12845e-30	-0.0901264	0.00786537	0.0160805	149	9:137234517:G:A	rs745543829	0.454138	0.134115	0.17917	25.9978	3.33893e-05	A	MODERATE	missense_variant	1419	399	V/I	1.282e-05	1.898e-05	0.160	0.193	0.002330	0.243544	-0.8566	0.043909	-	-	-	-
eGFRcrea	dmg_cadd	SLC34A3	389313	2.12845e-30	-0.0901264	0.00786537	0.0160805	149	9:137233064:C:G	rs779167718	0.464976	-0.0792363	0.108442	64.6767	8.30652e-05	G	MODERATE	missense_variant	733	170	T/S	8.005e-06	1.777e-05	0.621	-	0.000030	0.150292	0.9896	0.588085	-	-	-	rs28490558
eGFRcrea	dmg_cadd	SLC34A3	389313	2.12845e-30	-0.0901264	0.00786537	0.0160805	149	9:137232855:G:A	rs376681513	0.465716	-0.177142	0.242838	16.0379	2.05977e-05	A	MODERATE	missense_variant	600	126	V/M	8.043e-06	0	0.353	23.0	0.000173	0.126131	0.1248	0.223701	-	-	-	rs28490558
eGFRcrea	dmg_cadd	SLC34A3	389313	2.12845e-30	-0.0901264	0.00786537	0.0160805	149	9:137232070:A:G	COSV63188167	0.46635	-0.207455	0.284797	10.9489	1.40618e-05	G	HIGH	splice_acceptor_variant	-	-	-	-	-	-	-	-	-	-	-	-	-	HC	rs28490558
eGFRcrea	dmg_cadd	SLC34A3	389313	2.12845e-30	-0.0901264	0.00786537	0.0160805	149	9:137234241:G:A	rs121918234	0.469712	0.204588	0.282991	10.8508	1.39359e-05	A	MODERATE	missense_variant	1282	353	R/H	6.99e-05	4.565e-05	0.311	23.4	0.100768	0.657631	-0.4618	0.272205	-	-	-	-
eGFRcrea	dmg_cadd	SLC34A3	389313	2.12845e-30	-0.0901264	0.00786537	0.0160805	149	9:137233352:C:T	rs756672024	0.480345	0.235044	0.333043	8.21631	1.05523e-05	T	MODERATE	missense_variant	928	235	A/V	2.633e-05	0	0.156	19.50	0.001713	0.048506	-0.8249	0.352653	-	-	-	-
eGFRcrea	dmg_cadd	SLC34A3	389313	2.12845e-30	-0.0901264	0.00786537	0.0160805	149	9:137232705:T:C	rs201293634	0.489788	-0.107559	0.155736	30.9472	3.97459e-05	C	HIGH	splice_donor_variant	-	-	-	3.598e-05	7.098e-05	-	33	-	-	-	-	-	-	LC	rs28490558
eGFRcrea	dmg_cadd	SLC34A3	389313	2.12845e-30	-0.0901264	0.00786537	0.0160805	149	9:137232873:G:C	rs201369751	0.521307	-0.0919813	0.143422	36.6267	4.70402e-05	C	MODERATE	missense_variant	618	132	V/L	4.051e-06	8.992e-06	0.638	-	0.000173	0.257428	0.3429	0.950340	-	-	-	rs28490558
eGFRcrea	dmg_cadd	SLC34A3	389313	2.12845e-30	-0.0901264	0.00786537	0.0160805	149	9:137236039:A:T	rs1169500058	0.525822	0.201327	0.317351	11.3923	1.46313e-05	T	MODERATE	missense_variant	1647	475	R/W	4.056e-06	9.116e-06	0.159	-	0.038254	0.067404	-0.9232	0.773292	-	-	-	-
eGFRcrea	dmg_cadd	SLC34A3	389313	2.12845e-30	-0.0901264	0.00786537	0.0160805	149	9:137233042:G:A	-	0.528408	-0.284846	0.451822	4.72906	6.0736e-06	A	MODERATE	missense_variant	711	163	V/I	-	-	0.405	-	0.000161	0.178397	-0.3103	0.437818	-	-	-	rs28490558
eGFRcrea	dmg_cadd	SLC34A3	389313	2.12845e-30	-0.0901264	0.00786537	0.0160805	149	9:137233117:T:C	rs1008437560	0.529709	0.207974	0.330933	7.32281	9.40479e-06	C	HIGH	splice_donor_variant	-	-	-	-	-	-	-	-	-	-	-	-	-	HC	rs28490558
eGFRcrea	dmg_cadd	SLC34A3	389313	2.12845e-30	-0.0901264	0.00786537	0.0160805	149	9:137234178:T:C	rs765668692	0.544724	0.0608251	0.100424	75.6379	9.71428e-05	C	MODERATE	missense_variant	1219	332	L/P	5.491e-05	0.0001027	0.371	24.9	0.002098	0.600963	-0.4395	0.364794	-	-	-	-
eGFRcrea	dmg_cadd	SLC34A3	389313	2.12845e-30	-0.0901264	0.00786537	0.0160805	149	9:137233939:C:T	-	0.547372	-0.16253	0.270118	11.4772	1.47403e-05	T	MODERATE	missense_variant,splice_region_variant	1147	308	P/L	-	-	0.024	-	0.690985	0.027035	-1.0516	0.076295	-	-	-	-
eGFRcrea	dmg_cadd	SLC34A3	389313	2.12845e-30	-0.0901264	0.00786537	0.0160805	149	9:137234255:G:A	rs770332251	0.552696	-0.170005	0.286336	9.61682	1.2351e-05	A	MODERATE	missense_variant	1296	358	V/M	8.61e-05	5.463e-05	0.267	23.9	0.014543	0.779595	-0.3080	0.164329	Uncertain_significance	not_provided	-	-
eGFRcrea	dmg_cadd	SLC34A3	389313	2.12845e-30	-0.0901264	0.00786537	0.0160805	149	9:137234130:C:T	rs781170265	0.553638	-0.111491	0.188228	24.5252	3.14981e-05	T	MODERATE	missense_variant	1171	316	T/M	0.000212	9.9e-06	0.185	20.8	0.101442	0.093692	-0.9679	0.101576	-	-	-	-
eGFRcrea	dmg_cadd	SLC34A3	389313	2.12845e-30	-0.0901264	0.00786537	0.0160805	149	9:137234243:G:A	rs534880363	0.559487	-0.150087	0.257172	12.3782	1.58975e-05	A	MODERATE	missense_variant	1284	354	V/M	0.0001232	2.737e-05	0.397	18.34	0.268415	0.679511	-0.4468	0.100917	Uncertain_significance	not_provided	-	-
eGFRcrea	dmg_cadd	SLC34A3	389313	2.12845e-30	-0.0901264	0.00786537	0.0160805	149	9:137234427:C:A	rs775994027	0.566113	0.222653	0.388041	7.93219	1.01874e-05	A	MODERATE	missense_variant	1329	369	P/T	0	0	0.602	-	0.000093	0.838154	0.6961	0.785032	-	-	-	-
eGFRcrea	dmg_cadd	SLC34A3	389313	2.12845e-30	-0.0901264	0.00786537	0.0160805	149	9:137234174:T:C	rs1446426482	0.574557	-0.149353	0.266059	12.2984	1.5795e-05	C	MODERATE	missense_variant	1215	331	S/P	4.236e-06	9.35e-06	0.364	-	0.000311	0.492966	-0.4711	0.817774	-	-	-	-
eGFRcrea	dmg_cadd	SLC34A3	389313	2.12845e-30	-0.0901264	0.00786537	0.0160805	149	9:137234609:G:A	-	0.574897	0.255804	0.456098	4.58276	5.88571e-06	A	MODERATE	missense_variant,splice_region_variant	1437	405	V/I	-	-	0.150	13.99	0.000256	0.191344	-0.7089	0.150630	-	-	-	-
eGFRcrea	dmg_cadd	SLC34A3	389313	2.12845e-30	-0.0901264	0.00786537	0.0160805	149	9:137233115:G:T	rs766112890	0.582277	-0.210668	0.382989	5.38049	6.91024e-06	T	MODERATE	missense_variant,splice_region_variant	784	187	R/M	8.186e-06	1.824e-05	0.912	-	0.000019	0.351234	0.7685	0.962263	-	-	-	rs28490558
eGFRcrea	dmg_cadd	SLC34A3	389313	2.12845e-30	-0.0901264	0.00786537	0.0160805	149	9:137236225:C:T	rs781443814	0.598592	0.0368229	0.0699488	156.634	0.000201167	T	MODERATE	missense_variant	1833	537	R/C	0.0001012	0.0002152	0.148	22.7	0.906197	0.05319	-1.0185	0.339774	-	-	-	-
eGFRcrea	dmg_cadd	SLC34A3	389313	2.12845e-30	-0.0901264	0.00786537	0.0160805	149	9:137233357:G:A	rs145877051	0.607819	-0.0121824	0.0237387	1312.31	0.00168542	A	MODERATE	missense_variant	933	237	D/N	0.001595	0.00254	0.190	26.0	0.063672	0.036243	-0.8852	0.938592	Likely_benign	not_specified&not_provided	-	-
eGFRcrea	dmg_cadd	SLC34A3	389313	2.12845e-30	-0.0901264	0.00786537	0.0160805	149	9:137234241:G:T	rs121918234	0.615148	-0.193288	0.38447	5	6.42157e-06	T	MODERATE	missense_variant	1282	353	R/L	1.645e-05	3.652e-05	0.568	24.4	0.100768	0.793173	-0.2802	0.716821	Pathogenic	Autosomal_recessive_hypophosphatemic_bone_disease	-	-
eGFRcrea	dmg_cadd	SLC34A3	389313	2.12845e-30	-0.0901264	0.00786537	0.0160805	149	9:137234630:C:T	rs373242362	0.616308	-0.114978	0.229456	14.5805	1.87259e-05	T	MODERATE	missense_variant	1458	412	R/W	4.025e-05	4.477e-05	0.744	32	0.000209	0.62726	0.5161	0.735112	-	-	-	-
eGFRcrea	dmg_cadd	SLC34A3	389313	2.12845e-30	-0.0901264	0.00786537	0.0160805	149	9:137233070:C:T	rs758456676	0.624375	-0.182413	0.37253	5.80994	7.46178e-06	T	MODERATE	missense_variant	739	172	T/I	8.008e-06	0	0.681	-	0.000030	0.160278	0.1784	0.788652	-	-	-	rs28490558
eGFRcrea	dmg_cadd	SLC34A3	389313	2.12845e-30	-0.0901264	0.00786537	0.0160805	149	9:137236228:C:T	rs140319849	0.634071	0.169809	0.356738	7.19794	9.24441e-06	T	MODERATE	missense_variant	1836	538	R/W	0.0001689	2.919e-05	0.100	22.7	0.033554	0.0285	-1.0809	0.256906	-	-	-	-
eGFRcrea	dmg_cadd	SLC34A3	389313	2.12845e-30	-0.0901264	0.00786537	0.0160805	149	9:137234442:G:A	rs762784419	0.64053	-0.0554288	0.118702	55.9547	7.18634e-05	A	MODERATE	missense_variant	1344	374	G/S	3.525e-05	2.879e-05	0.033	9.010	0.003651	0.026786	-1.0097	0.055622	-	-	-	-
eGFRcrea	dmg_cadd	SLC34A3	389313	2.12845e-30	-0.0901264	0.00786537	0.0160805	149	9:137233226:C:T	rs113422427	0.65842	0.0677551	0.153259	33.5501	4.30889e-05	T	MODERATE	missense_variant	802	193	A/V	5.448e-06	1.313e-05	0.341	23.2	0.000047	0.35543	-0.4043	0.387113	-	-	-	rs28490558
eGFRcrea	dmg_cadd	SLC34A3	389313	2.12845e-30	-0.0901264	0.00786537	0.0160805	149	9:137234111:C:T	rs755435479	0.658783	-0.115657	0.261906	13.5674	1.74248e-05	T	MODERATE	missense_variant,splice_region_variant	1152	310	R/C	7.148e-05	2.293e-05	0.073	22.3	0.228559	0.090666	-0.9798	0.397479	-	-	-	-
eGFRcrea	dmg_cadd	SLC34A3	389313	2.12845e-30	-0.0901264	0.00786537	0.0160805	149	9:137233016:G:A	rs748257761	0.660982	0.0851976	0.194268	22.5312	2.89371e-05	A	MODERATE	missense_variant	685	154	R/Q	3.217e-05	8.928e-06	0.150	3.495	0.842109	0.040322	-0.7886	0.079008	-	-	-	rs28490558
eGFRcrea	dmg_cadd	SLC34A3	389313	2.12845e-30	-0.0901264	0.00786537	0.0160805	149	9:137232640:G:A	rs376991926	0.686086	0.0606368	0.150027	34.8374	4.47422e-05	A	MODERATE	missense_variant	465	81	G/S	1.202e-05	1.783e-05	0.232	22.7	0.000047	0.049681	-0.7759	0.572768	-	-	-	rs28490558
eGFRcrea	dmg_cadd	SLC34A3	389313	2.12845e-30	-0.0901264	0.00786537	0.0160805	149	9:137233045:A:C	-	0.697803	0.174268	0.448812	6.21942	7.98769e-06	C	MODERATE	missense_variant	714	164	N/H	-	-	0.657	-	0.000017	0.400492	0.9065	0.893419	-	-	-	rs28490558
eGFRcrea	dmg_cadd	SLC34A3	389313	2.12845e-30	-0.0901264	0.00786537	0.0160805	149	9:137233382:C:T	rs773260718	0.715033	0.102718	0.281338	11.3279	1.45486e-05	T	MODERATE	missense_variant	958	245	P/L	4.429e-06	1.003e-05	0.430	23.5	0.000109	0.219627	-0.1944	0.537300	Uncertain_significance	not_provided	-	-
eGFRcrea	dmg_cadd	SLC34A3	389313	2.12845e-30	-0.0901264	0.00786537	0.0160805	149	9:137232155:T:C	-	0.724447	-0.130203	0.369349	5.77881	7.4218e-06	C	MODERATE	missense_variant	393	57	W/R	-	-	0.135	-	0.075126	0.047089	-0.9744	0.084719	-	-	-	rs28490558
eGFRcrea	dmg_cadd	SLC34A3	389313	2.12845e-30	-0.0901264	0.00786537	0.0160805	149	9:137236232:C:T	rs201678672	0.729553	0.0309322	0.0894719	103.567	0.000133012	T	MODERATE	missense_variant	1840	539	P/L	6.193e-05	9.098e-05	0.166	22.5	0.000027	0.079012	-0.7750	0.417368	-	-	-	-
eGFRcrea	dmg_cadd	SLC34A3	389313	2.12845e-30	-0.0901264	0.00786537	0.0160805	149	9:137234612:G:A	rs762391265	0.731127	0.115947	0.337421	7.45685	9.57693e-06	A	MODERATE	missense_variant	1440	406	G/R	4.84e-05	1.797e-05	0.465	22.7	0.002011	0.583675	-0.1195	0.690453	-	-	-	-
eGFRcrea	dmg_cadd	SLC34A3	389313	2.12845e-30	-0.0901264	0.00786537	0.0160805	149	9:137234647:A:T	-	0.758521	-0.149067	0.48489	3.76672	4.83765e-06	T	MODERATE	missense_variant	1475	417	L/F	-	-	0.218	-	0.009910	0.099664	-0.7058	0.107599	-	-	-	-
eGFRcrea	dmg_cadd	SLC34A3	389313	2.12845e-30	-0.0901264	0.00786537	0.0160805	149	9:137236349:C:T	rs745354215	0.783813	0.0306909	0.111866	70.7029	9.08047e-05	T	MODERATE	missense_variant	1957	578	P/L	4.052e-05	3.367e-05	0.043	21.1	0.219337	0.012891	-1.0386	0.175057	-	-	-	-
eGFRcrea	dmg_cadd	SLC34A3	389313	2.12845e-30	-0.0901264	0.00786537	0.0160805	149	9:137236239:G:A	rs762610288	0.790523	-0.0861182	0.324201	8.05426	1.03442e-05	A	HIGH	stop_gained	1847	541	W/*	1.901e-05	4.693e-05	-	43	0.013717	-	-	0.292978	Likely_pathogenic	not_provided	LC	-
eGFRcrea	dmg_cadd	SLC34A3	389313	2.12845e-30	-0.0901264	0.00786537	0.0160805	149	9:137233027:C:T	rs387907510	0.794587	-0.0850243	0.326566	7.65369	9.82973e-06	T	MODERATE	missense_variant	696	158	P/S	0	0	0.638	23.6	0.000043	0.407549	0.5079	0.768765	Uncertain_significance	not_provided	-	rs28490558
eGFRcrea	dmg_cadd	SLC34A3	389313	2.12845e-30	-0.0901264	0.00786537	0.0160805	149	9:137233675:A:C	rs145899150	0.805014	0.0100437	0.0406851	466.184	0.000598727	C	MODERATE	missense_variant	1023	267	T/P	0.0001158	0.0002391	0.066	16.71	0.117610	0.030697	-1.0893	0.354882	-	-	-	-
eGFRcrea	dmg_cadd	SLC34A3	389313	2.12845e-30	-0.0901264	0.00786537	0.0160805	149	9:137232116:C:T	-	0.811452	-0.0522837	0.219169	17.3127	2.22349e-05	T	MODERATE	missense_variant	354	44	P/S	-	-	0.146	-	0.000165	0.21302	-0.1127	0.243736	-	-	-	rs28490558
eGFRcrea	dmg_cadd	SLC34A3	389313	2.12845e-30	-0.0901264	0.00786537	0.0160805	149	9:137234186:C:G	-	0.826016	0.109649	0.498825	3.0929	3.97225e-06	G	MODERATE	missense_variant	1227	335	L/V	-	-	0.282	-	0.000872	0.432566	-0.1476	0.636761	-	-	-	-
eGFRcrea	dmg_cadd	SLC34A3	389313	2.12845e-30	-0.0901264	0.00786537	0.0160805	149	9:137232900:A:C	rs778685850	0.828039	0.062163	0.286179	9.63641	1.23762e-05	C	MODERATE	missense_variant	645	141	I/L	1.243e-05	2.77e-05	0.570	-	0.000042	0.285269	0.2788	0.716835	-	-	-	rs28490558
eGFRcrea	dmg_cadd	SLC34A3	389313	2.12845e-30	-0.0901264	0.00786537	0.0160805	149	9:137234171:G:A	rs369211663	0.855772	0.0291343	0.160291	31.4078	4.03375e-05	A	MODERATE	missense_variant	1212	330	G/S	3.399e-05	3.749e-05	0.050	15.90	0.064411	0.044217	-1.0275	0.220747	-	-	-	-
eGFRcrea	dmg_cadd	SLC34A3	389313	2.12845e-30	-0.0901264	0.00786537	0.0160805	149	9:137236060:G:A	rs757308975	0.858581	0.0359713	0.201881	20.5899	2.64439e-05	A	MODERATE	missense_variant	1668	482	A/T	4.065e-05	2.739e-05	0.327	25.0	0.000029	0.046605	-0.6893	0.727074	-	-	-	-
eGFRcrea	dmg_cadd	SLC34A3	389313	2.12845e-30	-0.0901264	0.00786537	0.0160805	149	9:137233085:C:T	rs771442873	0.874391	0.044267	0.280022	10.9398	1.40502e-05	T	MODERATE	missense_variant	754	177	A/V	8.02e-06	0	0.320	-	0.000048	0.237856	0.0930	0.132118	-	-	-	rs28490558
eGFRcrea	dmg_cadd	SLC34A3	389313	2.12845e-30	-0.0901264	0.00786537	0.0160805	149	9:137234428:C:T	rs759155749	0.87765	0.0897389	0.582914	2.52069	3.23736e-06	T	MODERATE	missense_variant	1330	369	P/L	2.171e-05	0	0.621	23.8	0.000093	0.860964	0.6428	0.431276	-	-	-	-
eGFRcrea	dmg_cadd	SLC34A3	389313	2.12845e-30	-0.0901264	0.00786537	0.0160805	149	9:137233078:T:C	rs1415642410	0.881083	-0.0647099	0.432563	4.34479	5.58007e-06	C	MODERATE	missense_variant	747	175	S/P	4.006e-06	8.894e-06	0.780	-	0.000160	0.567173	0.7426	0.628604	-	-	-	rs28490558
eGFRcrea	dmg_cadd	SLC34A3	389313	2.12845e-30	-0.0901264	0.00786537	0.0160805	149	9:137236381:G:A	rs376700316	0.893274	-0.0114333	0.0852198	112.43	0.000144395	A	MODERATE	missense_variant	1989	589	E/K	0.0003352	0.000373	0.082	23.7	0.005172	0.017652	-0.9764	0.160801	Uncertain_significance	not_provided	-	-
eGFRcrea	dmg_cadd	SLC34A3	389313	2.12845e-30	-0.0901264	0.00786537	0.0160805	149	9:137232873:G:A	rs201369751	0.896315	0.0423422	0.324914	7	8.9902e-06	A	MODERATE	missense_variant	618	132	V/M	6.886e-05	2.698e-05	0.700	24.1	0.000173	0.391261	0.7163	0.948815	-	-	-	rs28490558
eGFRcrea	dmg_cadd	SLC34A3	389313	2.12845e-30	-0.0901264	0.00786537	0.0160805	149	9:137236063:C:T	rs567188390	0.901215	-0.029	0.233634	14.1086	1.81199e-05	T	MODERATE	missense_variant	1671	483	R/C	2.031e-05	4.561e-05	0.077	19.58	0.970589	0.032309	-0.9687	0.548213	-	-	-	-
eGFRcrea	dmg_cadd	SLC34A3	389313	2.12845e-30	-0.0901264	0.00786537	0.0160805	149	9:137231750:C:A	-	0.912541	0.038002	0.345994	8.37262	1.07531e-05	A	MODERATE	missense_variant	272	16	D/E	-	-	0.098	-	-	0.043711	-1.0141	0.107215	-	-	-	rs28490558
eGFRcrea	dmg_cadd	SLC34A3	389313	2.12845e-30	-0.0901264	0.00786537	0.0160805	149	9:137236219:C:T	rs1408983966	0.918163	-0.0431225	0.419694	4.53595	5.82558e-06	T	HIGH	stop_gained	1827	535	Q/*	0	0	-	-	0.000046	-	-	0.157011	-	-	LC	-
eGFRcrea	dmg_cadd	SLC34A3	389313	2.12845e-30	-0.0901264	0.00786537	0.0160805	149	9:137234621:A:G	rs1398513241	0.927508	0.0350053	0.384756	4.99597	6.41639e-06	G	MODERATE	missense_variant	1449	409	S/G	4.026e-06	8.96e-06	0.272	-	0.002812	0.221979	-0.4875	0.729457	-	-	-	-
eGFRcrea	dmg_cadd	SLC34A3	389313	2.12845e-30	-0.0901264	0.00786537	0.0160805	149	9:137233404:G:T	rs121918239	0.935497	0.040156	0.496175	3.04694	3.91322e-06	T	MODERATE	missense_variant,splice_region_variant	980	252	Q/H	4.625e-06	0	0.291	-	0.004686	0.07625	-0.7566	0.929599	-	-	-	-
eGFRcrea	dmg_cadd	SLC34A3	389313	2.12845e-30	-0.0901264	0.00786537	0.0160805	149	9:137232665:C:T	rs771867611	0.941544	-0.0106844	0.145703	39.1384	5.02659e-05	T	MODERATE	missense_variant	490	89	S/F	1.199e-05	2.66e-05	0.763	26.4	0.000050	0.469176	0.7213	0.357210	-	-	-	rs28490558
eGFRcrea	dmg_cadd	SLC34A3	389313	2.12845e-30	-0.0901264	0.00786537	0.0160805	149	9:137236030:C:T	rs767464924	0.950908	0.0187165	0.304001	8.04547	1.03329e-05	T	MODERATE	missense_variant	1638	472	P/S	4.053e-06	9.109e-06	0.118	-	0.000923	0.042328	-0.9785	0.378406	-	-	-	-
eGFRcrea	dmg_cadd	SLC34A3	389313	2.12845e-30	-0.0901264	0.00786537	0.0160805	149	9:137233916:CA:C	-	0.95641	-0.0191652	0.350633	6.23865	8.01238e-06	C	HIGH	frameshift_variant	1124-1125	300-301	ST/SX	-	-	-	-	-	-	-	-	-	-	HC	-
eGFRcrea	dmg_cadd	SLC34A3	389313	2.12845e-30	-0.0901264	0.00786537	0.0160805	149	9:137233040:G:A	rs1349092119	0.958933	-0.02553	0.495794	3.11292	3.99796e-06	A	MODERATE	missense_variant	709	162	G/D	8.008e-06	1.777e-05	0.970	-	0.000034	0.544821	1.0766	0.879782	-	-	-	rs28490558
eGFRcrea	dmg_cadd	SLC34A3	389313	2.12845e-30	-0.0901264	0.00786537	0.0160805	149	9:137232850:T:C	rs371519982	0.971785	0.00434762	0.122921	50.373	6.46947e-05	C	MODERATE	missense_variant	595	124	I/T	4.816e-05	6.231e-05	0.520	25.5	0.000041	0.300662	0.2171	0.362245	-	-	-	rs28490558
eGFRcrea	dmg_cadd	SLC34A3	389313	2.12845e-30	-0.0901264	0.00786537	0.0160805	149	9:137233239:C:G	rs1293384597	0.97318	-0.00683295	0.203241	18.0299	2.31561e-05	G	MODERATE	missense_variant	815	197	I/M	1.058e-05	2.547e-05	0.380	-	0.000036	0.251583	-0.3650	0.316544	-	-	-	rs28490558
eGFRcrea	dmg_cadd	SLC34A3	389313	2.12845e-30	-0.0901264	0.00786537	0.0160805	149	9:137236175:C:T	rs770594137	0.974958	0.00476739	0.151871	32.3208	4.151e-05	T	MODERATE	missense_variant	1783	520	P/L	8.578e-06	1.935e-05	0.184	23.9	0.001015	0.038844	-0.8765	0.600420	-	-	-	-
eGFRcrea	dmg_cadd	SLC34A3	389313	2.12845e-30	-0.0901264	0.00786537	0.0160805	149	9:137236256:G:A	rs759660539	0.979451	-0.00533492	0.207123	22.9626	2.94912e-05	A	MODERATE	missense_variant	1864	547	R/H	5.304e-05	3.333e-05	0.093	24.2	0.179371	0.036127	-0.9569	0.452904	-	-	-	-
eGFRcrea	dmg_cadd	SLC34A3	389313	2.12845e-30	-0.0901264	0.00786537	0.0160805	149	9:137234238:G:C	-	0.98069	-0.00816345	0.337276	7.07574	9.08748e-06	C	MODERATE	missense_variant	1279	352	G/A	-	-	0.663	-	0.000133	0.860959	0.5546	0.691545	-	-	-	-
eGFRcrea	dmg_cadd	SLC34A3	389313	2.12845e-30	-0.0901264	0.00786537	0.0160805	149	9:137234660:A:G	rs1045603180	0.984103	0.00267466	0.134236	41.5635	5.33806e-05	G	MODERATE	missense_variant	1488	422	I/V	4.017e-06	8.929e-06	0.215	19.08	0.000067	0.093475	-0.2899	0.440181	-	-	-	-
eGFRcrea	dmg_cadd	SLC34A3	389313	2.12845e-30	-0.0901264	0.00786537	0.0160805	149	9:137234448:T:C	rs1217310749	0.990388	0.0058992	0.489679	3.53082	4.53468e-06	C	MODERATE	missense_variant	1350	376	Y/H	-	-	0.587	-	0.038460	0.458767	0.6403	0.470417	-	-	-	-
eGFRcrea	dmg_cadd	SLC34A3	389313	2.12845e-30	-0.0901264	0.00786537	0.0160805	149	9:137232634:C:T	rs910111613	0.990722	-0.00517185	0.444769	5.55286	7.13161e-06	T	MODERATE	missense_variant	459	79	L/F	-	-	0.149	-	0.005518	0.035759	-0.8336	0.190428	-	-	-	rs28490558
eGFRcrea	dmg_cadd	SLC6A19	389313	1.59161e-27	0.0948583	0.00872614	0.0130413	181	5:1212338:G:A	rs121434346	8.82404e-23	0.141691	0.0144221	3569.28	0.00458408	A	MODERATE	missense_variant	573	173	D/N	0.001562	0.003072	0.179	22.3	0.000000	0.043244	-0.6839	0.806692	Conflicting_interpretations_of_pathogenicity	Hyperglycinuria&Neutral_1_amino_acid_transport_defect&Iminoglycinuria&not_specified&not_provided	-	rs11747993
eGFRcrea	dmg_cadd	SLC6A19	389313	1.59161e-27	0.0948583	0.00872614	0.0130413	181	5:1213972:C:T	rs148139045	0.00041304	0.326456	0.0924383	91.4041	0.000117391	T	MODERATE	missense_variant	850	265	P/L	6.798e-05	7.106e-05	0.645	24.9	0.000001	0.245754	0.1763	0.251264	-	-	-	rs11747993
eGFRcrea	dmg_cadd	SLC6A19	389313	1.59161e-27	0.0948583	0.00872614	0.0130413	181	5:1218973:T:C	rs370393309	0.00117782	0.226985	0.0699664	158.077	0.00020302	C	MODERATE	missense_variant	1300	415	L/P	3.583e-05	7.046e-05	0.859	28.6	0.000008	0.350783	0.5532	0.944082	-	-	-	rs11747993
eGFRcrea	dmg_cadd	SLC6A19	389313	1.59161e-27	0.0948583	0.00872614	0.0130413	181	5:1219648:G:A	rs771770693	0.00144563	0.622759	0.195505	21.2103	2.72407e-05	A	MODERATE	missense_variant	1578	508	V/M	6.102e-05	1.764e-05	0.320	24.3	0.002419	0.198228	-0.1159	0.148339	-	-	-	rs11747993
eGFRcrea	dmg_cadd	SLC6A19	389313	1.59161e-27	0.0948583	0.00872614	0.0130413	181	5:1216611:C:T	rs369804798	0.00160235	0.351446	0.111377	61.6339	7.91572e-05	T	MODERATE	missense_variant	997	314	S/L	7.162e-05	0.000132	0.788	24.1	0.000000	0.235055	0.7071	0.780829	Uncertain_significance	not_provided	-	rs11747993
eGFRcrea	dmg_cadd	SLC6A19	389313	1.59161e-27	0.0948583	0.00872614	0.0130413	181	5:1201669:C:T	rs1300763596	0.0026575	0.691431	0.230108	16.2929	2.09252e-05	T	MODERATE	missense_variant	75	7	P/S	-	-	0.443	23.2	0.000000	0.050026	-0.3616	0.727867	-	-	-	rs11747993
eGFRcrea	dmg_cadd	SLC6A19	389313	1.59161e-27	0.0948583	0.00872614	0.0130413	181	5:1208868:C:T	rs767124586	0.012629	0.253141	0.101497	72.1067	9.26076e-05	T	MODERATE	missense_variant	381	109	P/S	4.042e-06	0	0.922	26.6	0.000000	0.311908	0.9978	0.937542	-	-	-	rs11747993
eGFRcrea	dmg_cadd	SLC6A19	389313	1.59161e-27	0.0948583	0.00872614	0.0130413	181	5:1221216:G:A	rs961526802	0.0131897	0.515668	0.208047	18.5009	2.37609e-05	A	MODERATE	missense_variant	1660	535	R/H	7.968e-06	8.816e-06	0.750	25.2	0.000000	0.131827	0.6421	0.954561	-	-	-	rs11747993
eGFRcrea	dmg_cadd	SLC6A19	389313	1.59161e-27	0.0948583	0.00872614	0.0130413	181	5:1213524:T:C	rs200745023	0.0141156	0.186863	0.0761369	129.95	0.000166896	C	MODERATE	missense_variant	781	242	L/P	5.194e-05	7.975e-05	0.860	28.2	0.000016	0.51888	0.5553	0.915978	-	-	-	rs11747993
eGFRcrea	dmg_cadd	SLC6A19	389313	1.59161e-27	0.0948583	0.00872614	0.0130413	181	5:1208806:T:C	rs368177876	0.0158301	0.206605	0.0856285	102.355	0.000131457	C	MODERATE	missense_variant	319	88	L/P	4.389e-05	9.728e-05	0.958	29.0	0.000034	0.340955	0.9144	0.976264	-	-	-	rs11747993
eGFRcrea	dmg_cadd	SLC6A19	389313	1.59161e-27	0.0948583	0.00872614	0.0130413	181	5:1210510:T:C	rs752055539	0.0212325	0.292282	0.126868	46.646	5.99081e-05	C	MODERATE	missense_variant	466	137	M/T	2.393e-05	1.767e-05	0.475	22.8	0.000000	0.109073	-0.4231	0.744059	-	-	-	rs11747993
eGFRcrea	dmg_cadd	SLC6A19	389313	1.59161e-27	0.0948583	0.00872614	0.0130413	181	5:1212313:C:T	rs747642051	0.0284319	-0.54341	0.247988	12.856	1.65111e-05	T	LOW	synonymous_variant	548	164	D	1.996e-05	2.647e-05	-	0.083	-	-	-	-	-	-	-	rs11747993
eGFRcrea	dmg_cadd	SLC6A19	389313	1.59161e-27	0.0948583	0.00872614	0.0130413	181	5:1221792:C:T	rs776514783	0.0334426	-0.586074	0.275575	9.89301	1.27057e-05	T	MODERATE	missense_variant	1849	598	P/L	-	-	0.858	23.7	0.000000	0.265108	0.7221	0.718017	-	-	-	rs11747993
eGFRcrea	dmg_cadd	SLC6A19	389313	1.59161e-27	0.0948583	0.00872614	0.0130413	181	5:1213990:C:T	rs374976872	0.0464682	0.246643	0.123872	51.7612	6.64777e-05	T	MODERATE	missense_variant	868	271	A/V	0.0001359	0.0001064	0.932	25.9	0.000000	0.611032	1.1043	0.923265	-	-	-	rs11747993
eGFRcrea	dmg_cadd	SLC6A19	389313	1.59161e-27	0.0948583	0.00872614	0.0130413	181	5:1214001:G:C	rs746472432	0.0474258	0.372387	0.187839	21.6837	2.78487e-05	C	MODERATE	missense_variant	879	275	V/L	3.993e-06	8.861e-06	0.758	26.5	0.000002	0.16449	0.3084	0.883275	-	-	-	rs11747993
eGFRcrea	dmg_cadd	SLC6A19	389313	1.59161e-27	0.0948583	0.00872614	0.0130413	181	5:1208843:C:G	-	0.0565294	-1.03209	0.541231	3.64685	4.6837e-06	G	MODERATE	missense_variant	356	100	S/R	-	-	0.727	-	0.000000	0.200039	0.2391	0.437267	-	-	-	rs11747993
eGFRcrea	dmg_cadd	SLC6A19	389313	1.59161e-27	0.0948583	0.00872614	0.0130413	181	5:1212353:C:T	rs147837686	0.0614549	0.39767	0.212634	18.3455	2.35614e-05	T	HIGH	stop_gained	588	178	R/*	7.571e-05	2.64e-05	-	41	0.000000	-	-	0.831328	-	-	HC	rs11747993
eGFRcrea	dmg_cadd	SLC6A19	389313	1.59161e-27	0.0948583	0.00872614	0.0130413	181	5:1201695:C:G	rs138390777	0.0632647	0.493662	0.265792	10.7051	1.37487e-05	G	MODERATE	missense_variant	101	15	I/M	0.0009812	0.0001791	0.300	21.5	0.000000	0.033783	-0.7542	0.315581	Benign	not_provided	-	rs11747993
eGFRcrea	dmg_cadd	SLC6A19	389313	1.59161e-27	0.0948583	0.00872614	0.0130413	181	5:1216604:T:C	rs781694271	0.0658761	-0.493575	0.268355	11.8508	1.52202e-05	C	MODERATE	missense_variant	990	312	F/L	1.193e-05	2.639e-05	0.137	16.57	0.000001	0.041116	-0.9709	0.611689	-	-	-	rs11747993
eGFRcrea	dmg_cadd	SLC6A19	389313	1.59161e-27	0.0948583	0.00872614	0.0130413	181	5:1201774:A:G	rs372127679	0.0681794	-0.521279	0.285817	9.29486	1.19375e-05	G	MODERATE	missense_variant	180	42	M/V	-	-	0.281	16.94	0.000005	0.027209	-1.0204	0.588627	-	-	-	rs11747993
eGFRcrea	dmg_cadd	SLC6A19	389313	1.59161e-27	0.0948583	0.00872614	0.0130413	181	5:1213527:C:G	rs202220597	0.0750793	-0.885668	0.497572	3.16956	4.0707e-06	G	MODERATE	missense_variant	784	243	T/R	3.996e-06	0	0.904	-	0.000013	0.410713	0.7385	0.904431	-	-	-	rs11747993
eGFRcrea	dmg_cadd	SLC6A19	389313	1.59161e-27	0.0948583	0.00872614	0.0130413	181	5:1210568:C:T	rs549469162	0.0822981	0.426702	0.245583	12.9228	1.65969e-05	T	LOW	synonymous_variant	524	156	N	1.199e-05	1.771e-05	-	-	-	-	-	-	-	-	-	rs11747993
eGFRcrea	dmg_cadd	SLC6A19	389313	1.59161e-27	0.0948583	0.00872614	0.0130413	181	5:1213496:G:A	rs183474162	0.0856229	-0.524699	0.305243	11.003	1.41313e-05	A	MODERATE	missense_variant	753	233	V/I	3.994e-05	8.858e-06	0.499	25.5	0.000000	0.253715	0.2177	0.905900	-	-	-	rs11747993
eGFRcrea	dmg_cadd	SLC6A19	389313	1.59161e-27	0.0948583	0.00872614	0.0130413	181	5:1216811:G:A	rs758669599	0.0871013	0.162233	0.0948238	86.5573	0.000111167	A	MODERATE	missense_variant	1095	347	G/R	4.776e-05	4.402e-05	0.220	23.0	0.089063	0.072212	-0.8572	0.295451	-	-	-	rs11747993
eGFRcrea	dmg_cadd	SLC6A19	389313	1.59161e-27	0.0948583	0.00872614	0.0130413	181	5:1214017:C:A	COSV58674753	0.0922053	-0.401483	0.238428	13.0396	1.67469e-05	A	MODERATE	missense_variant	895	280	S/Y	-	-	0.937	-	0.000000	0.423979	0.8669	0.742067	-	-	-	rs11747993
eGFRcrea	dmg_cadd	SLC6A19	389313	1.59161e-27	0.0948583	0.00872614	0.0130413	181	5:1212314:G:A	rs769457402	0.096988	-0.593521	0.357622	9.19348	1.18073e-05	A	MODERATE	missense_variant	549	165	E/K	1.596e-05	1.764e-05	0.738	-	0.000021	0.102968	0.2500	0.941197	-	-	-	rs11747993
eGFRcrea	dmg_cadd	SLC6A19	389313	1.59161e-27	0.0948583	0.00872614	0.0130413	181	5:1219573:TC:T	rs1371220560	0.0983822	0.277619	0.167974	26.8317	3.44604e-05	T	HIGH	frameshift_variant	1503-1504	483	S/X	8.002e-06	1.765e-05	-	-	-	-	-	-	-	-	HC	rs11747993
eGFRcrea	dmg_cadd	SLC6A19	389313	1.59161e-27	0.0948583	0.00872614	0.0130413	181	5:1212431:G:A	rs377603594	0.100035	0.670825	0.407875	6.49701	8.3442e-06	A	MODERATE	missense_variant	666	204	A/T	1.604e-05	1.764e-05	0.473	-	0.000000	0.065981	-0.2696	0.794146	-	-	-	rs11747993
eGFRcrea	dmg_cadd	SLC6A19	389313	1.59161e-27	0.0948583	0.00872614	0.0130413	181	5:1219044:G:A	rs559766213	0.107869	0.346912	0.215762	17.9547	2.30594e-05	A	MODERATE	missense_variant	1371	439	V/I	7.582e-05	2.653e-05	0.173	16.34	0.000036	0.028668	-0.7792	0.644718	-	-	-	rs11747993
eGFRcrea	dmg_cadd	SLC6A19	389313	1.59161e-27	0.0948583	0.00872614	0.0130413	181	5:1213995:G:A	rs373991930	0.110189	0.162125	0.101497	71.0109	9.12003e-05	A	MODERATE	missense_variant	873	273	A/T	6.792e-05	7.981e-05	0.239	14.87	0.000722	0.044828	-0.9755	0.400883	-	-	-	rs11747993
eGFRcrea	dmg_cadd	SLC6A19	389313	1.59161e-27	0.0948583	0.00872614	0.0130413	181	5:1208836:G:A	rs369605197	0.113107	-0.363087	0.229166	16.7764	2.15461e-05	A	MODERATE	missense_variant	349	98	R/Q	3.214e-05	3.581e-05	0.116	15.80	0.000003	0.035445	-0.9538	0.117534	-	-	-	rs11747993
eGFRcrea	dmg_cadd	SLC6A19	389313	1.59161e-27	0.0948583	0.00872614	0.0130413	181	5:1219011:G:T	COSV58675306	0.118606	-0.448667	0.287487	12.6281	1.62185e-05	T	MODERATE	missense_variant	1338	428	G/W	-	-	0.917	-	0.000000	0.374784	0.9889	0.965356	-	-	-	rs11747993
eGFRcrea	dmg_cadd	SLC6A19	389313	1.59161e-27	0.0948583	0.00872614	0.0130413	181	5:1221162:A:G	rs745524993	0.123619	0.143725	0.0933425	85.2949	0.000109545	G	MODERATE	missense_variant	1606	517	D/G	2e-05	4.427e-05	0.893	26.5	0.000000	0.284412	0.5662	0.956433	-	-	-	rs11747993
eGFRcrea	dmg_cadd	SLC6A19	389313	1.59161e-27	0.0948583	0.00872614	0.0130413	181	5:1213989:G:A	rs373886749	0.125583	0.269219	0.175759	31.463	4.04083e-05	A	MODERATE	missense_variant	867	271	A/T	7.992e-06	1.774e-05	0.947	27.4	0.000000	0.502005	1.0660	0.932434	-	-	-	rs11747993
eGFRcrea	dmg_cadd	SLC6A19	389313	1.59161e-27	0.0948583	0.00872614	0.0130413	181	5:1201697:C:T	rs201925289	0.125644	0.304752	0.198988	20.3463	2.6131e-05	T	MODERATE	missense_variant	103	16	P/L	0.0002106	5.37e-05	0.104	13.68	0.012757	0.032609	-0.9393	0.347590	-	-	-	rs11747993
eGFRcrea	dmg_cadd	SLC6A19	389313	1.59161e-27	0.0948583	0.00872614	0.0130413	181	5:1216868:C:T	rs371553611	0.127128	-0.39257	0.257334	12.0065	1.54202e-05	T	MODERATE	missense_variant	1152	366	R/W	2.786e-05	4.402e-05	0.119	11.36	0.707702	0.072145	-0.9734	0.150316	-	-	-	rs11747993
eGFRcrea	dmg_cadd	SLC6A19	389313	1.59161e-27	0.0948583	0.00872614	0.0130413	181	5:1201820:G:A	rs146608591	0.135849	0.29364	0.196885	20.3428	2.61266e-05	A	MODERATE	missense_variant	226	57	R/H	1.609e-05	3.559e-05	0.910	32	0.000000	0.219139	0.9531	0.938173	-	-	-	rs11747993
eGFRcrea	dmg_cadd	SLC6A19	389313	1.59161e-27	0.0948583	0.00872614	0.0130413	181	5:1213557:T:C	rs143099885	0.136607	0.45687	0.306924	9.00964	1.15712e-05	C	MODERATE	missense_variant	814	253	F/S	1.201e-05	2.665e-05	0.738	26.0	0.000001	0.396631	0.1569	0.177949	-	-	-	rs11747993
eGFRcrea	dmg_cadd	SLC6A19	389313	1.59161e-27	0.0948583	0.00872614	0.0130413	181	5:1219558:G:A	rs201635809	0.143512	0.0930121	0.0635834	191.406	0.000245826	A	MODERATE	missense_variant	1488	478	G/S	4.002e-05	8.834e-05	0.905	29.9	0.000000	0.286731	0.9301	0.958362	-	-	-	rs11747993
eGFRcrea	dmg_cadd	SLC6A19	389313	1.59161e-27	0.0948583	0.00872614	0.0130413	181	5:1216686:C:T	rs140916314	0.146383	0.312434	0.215112	17.1652	2.20455e-05	T	MODERATE	missense_variant,splice_region_variant	1072	339	T/M	9.16e-05	5.283e-05	0.104	2.335	0.589310	0.046455	-0.8973	0.048426	-	-	-	rs11747993
eGFRcrea	dmg_cadd	SLC6A19	389313	1.59161e-27	0.0948583	0.00872614	0.0130413	181	5:1213957:C:T	rs548464253	0.149442	0.136042	0.0943751	87.2362	0.000112039	T	MODERATE	missense_variant	835	260	T/M	0.0001722	0.0001157	0.328	20.8	0.127922	0.177672	-0.4106	0.088104	-	-	-	rs11747993
eGFRcrea	dmg_cadd	SLC6A19	389313	1.59161e-27	0.0948583	0.00872614	0.0130413	181	5:1219090:C:T	-	0.149662	0.467603	0.324561	7.25073	9.31221e-06	T	MODERATE	missense_variant	1417	454	P/L	-	-	0.636	-	0.000000	0.178047	0.1970	0.946958	-	-	-	rs11747993
eGFRcrea	dmg_cadd	SLC6A19	389313	1.59161e-27	0.0948583	0.00872614	0.0130413	181	5:1208835:C:T	rs777046481	0.151276	0.327341	0.228107	15.6927	2.01544e-05	T	MODERATE	missense_variant	348	98	R/W	4.412e-05	3.57e-05	0.407	24.6	0.000003	0.197899	0.2875	0.500065	-	-	-	rs11747993
eGFRcrea	dmg_cadd	SLC6A19	389313	1.59161e-27	0.0948583	0.00872614	0.0130413	181	5:1221192:A:G	rs1208861053	0.158671	-0.277073	0.196568	19.667	2.52586e-05	G	MODERATE	missense_variant	1636	527	N/S	3.986e-06	8.821e-06	0.126	-	0.000000	0.04902	-0.8955	0.419668	-	-	-	rs11747993
eGFRcrea	dmg_cadd	SLC6A19	389313	1.59161e-27	0.0948583	0.00872614	0.0130413	181	5:1210561:C:T	rs771980756	0.161143	0.185304	0.132243	44.2495	5.68302e-05	T	MODERATE	missense_variant	517	154	P/L	3.197e-05	7.08e-05	0.690	24.0	0.000000	0.150745	0.2436	0.921151	-	-	-	rs11747993
eGFRcrea	dmg_cadd	SLC6A19	389313	1.59161e-27	0.0948583	0.00872614	0.0130413	181	5:1201807:G:A	rs762309384	0.163707	0.424011	0.30445	8.46466	1.08713e-05	A	MODERATE	missense_variant	213	53	G/S	3.21e-05	6.22e-05	0.866	27.0	0.000000	0.257684	0.6494	0.935107	-	-	-	rs11747993
eGFRcrea	dmg_cadd	SLC6A19	389313	1.59161e-27	0.0948583	0.00872614	0.0130413	181	5:1201807:G:C	rs762309384	0.167697	-0.329873	0.2391	14.4929	1.86134e-05	C	MODERATE	missense_variant	213	53	G/R	8.024e-06	1.777e-05	0.897	27.3	0.000000	0.241673	0.7696	0.958655	-	-	-	rs11747993
eGFRcrea	dmg_cadd	SLC6A19	389313	1.59161e-27	0.0948583	0.00872614	0.0130413	181	5:1213574:G:C	rs554777392	0.167872	0.589544	0.427493	4.42773	5.6866e-06	C	HIGH	splice_donor_variant	-	-	-	-	-	-	-	-	-	-	-	-	-	HC	rs11747993
eGFRcrea	dmg_cadd	SLC6A19	389313	1.59161e-27	0.0948583	0.00872614	0.0130413	181	5:1213527:C:T	rs202220597	0.182193	0.192576	0.144356	38.2611	4.91393e-05	T	MODERATE	missense_variant	784	243	T/M	6.794e-05	7.979e-05	0.848	25.2	0.000013	0.416746	0.4342	0.874938	-	-	-	rs11747993
eGFRcrea	dmg_cadd	SLC6A19	389313	1.59161e-27	0.0948583	0.00872614	0.0130413	181	5:1201747:C:A	rs202242697	0.187626	0.165779	0.125815	47.3858	6.08582e-05	A	MODERATE	missense_variant	153	33	P/T	0.0001523	0.0002398	0.703	24.5	0.000000	0.139938	0.4159	0.915028	-	-	-	rs11747993
eGFRcrea	dmg_cadd	SLC6A19	389313	1.59161e-27	0.0948583	0.00872614	0.0130413	181	5:1216655:G:A	rs199795977	0.191959	0.321163	0.246138	14.2752	1.83338e-05	A	MODERATE	missense_variant	1041	329	A/T	2.787e-05	2.64e-05	0.862	24.8	0.000000	0.367629	0.9307	0.935331	-	-	-	rs11747993
eGFRcrea	dmg_cadd	SLC6A19	389313	1.59161e-27	0.0948583	0.00872614	0.0130413	181	5:1213472:A:C	rs370442773	0.192329	0.561013	0.430317	4.14771	5.32695e-06	C	MODERATE	missense_variant	729	225	I/L	3.997e-06	8.867e-06	0.171	0.404	0.023171	0.035485	-0.9227	0.379537	-	-	-	rs11747993
eGFRcrea	dmg_cadd	SLC6A19	389313	1.59161e-27	0.0948583	0.00872614	0.0130413	181	5:1221296:A:G	rs934858364	0.193521	0.279435	0.214911	16.0844	2.06574e-05	G	MODERATE	missense_variant	1740	562	I/V	3.984e-06	8.806e-06	0.126	-	0.078294	0.030531	-0.9433	0.088693	-	-	-	rs11747993
eGFRcrea	dmg_cadd	SLC6A19	389313	1.59161e-27	0.0948583	0.00872614	0.0130413	181	5:1208814:G:A	rs376995967	0.194257	-0.55759	0.429547	4.13177	5.30649e-06	A	MODERATE	missense_variant	327	91	A/T	2.398e-05	2.66e-05	0.819	26.8	0.000000	0.160975	0.4564	0.925676	-	-	-	rs11747993
eGFRcrea	dmg_cadd	SLC6A19	389313	1.59161e-27	0.0948583	0.00872614	0.0130413	181	5:1221314:G:A	rs756010661	0.195125	0.209726	0.16188	29.7413	3.81972e-05	A	HIGH	splice_donor_variant	-	-	-	2.794e-05	5.286e-05	-	34	-	-	-	-	-	-	HC	rs11747993
eGFRcrea	dmg_cadd	SLC6A19	389313	1.59161e-27	0.0948583	0.00872614	0.0130413	181	5:1216842:A:G	rs770589698	0.200142	-0.309062	0.241238	14.4562	1.85663e-05	G	MODERATE	missense_variant	1126	357	Q/R	3.979e-06	8.8e-06	0.153	-	0.006068	0.041566	-0.8743	0.674174	-	-	-	rs11747993
eGFRcrea	dmg_cadd	SLC6A19	389313	1.59161e-27	0.0948583	0.00872614	0.0130413	181	5:1216596:T:C	COSV58670279	0.203083	-0.557068	0.437665	5.52289	7.09312e-06	C	MODERATE	missense_variant	982	309	I/T	-	-	0.632	-	0.000000	0.136759	-0.5720	0.781156	-	-	-	rs11747993
eGFRcrea	dmg_cadd	SLC6A19	389313	1.59161e-27	0.0948583	0.00872614	0.0130413	181	5:1219023:ATG:A	rs762942358	0.206557	0.106811	0.0845637	113.64	0.00014595	A	HIGH	frameshift_variant	1350-1352	432	M/X	2.79e-05	5.295e-05	-	-	-	-	-	-	-	-	HC	rs11747993
eGFRcrea	dmg_cadd	SLC6A19	389313	1.59161e-27	0.0948583	0.00872614	0.0130413	181	5:1216587:T:C	rs559354812	0.212229	-0.276762	0.221861	15.1857	1.95032e-05	C	MODERATE	missense_variant	973	306	V/A	7.956e-06	1.759e-05	0.628	-	0.000022	0.358682	0.3613	0.932536	-	-	-	rs11747993
eGFRcrea	dmg_cadd	SLC6A19	389313	1.59161e-27	0.0948583	0.00872614	0.0130413	181	5:1212360:C:T	rs141487939	0.216287	-0.312769	0.252955	11.9835	1.53906e-05	T	MODERATE	missense_variant	595	180	T/M	0.0001434	1.76e-05	0.731	26.1	0.000000	0.181319	0.1944	0.931263	-	-	-	rs11747993
eGFRcrea	dmg_cadd	SLC6A19	389313	1.59161e-27	0.0948583	0.00872614	0.0130413	181	5:1219598:C:T	rs763527431	0.218231	0.209637	0.170264	26.4933	3.40257e-05	T	MODERATE	missense_variant	1528	491	S/F	-	-	0.870	26.1	0.000000	0.23118	0.6291	0.952926	-	-	-	rs11747993
eGFRcrea	dmg_cadd	SLC6A19	389313	1.59161e-27	0.0948583	0.00872614	0.0130413	181	5:1213992:G:A	rs377422483	0.219003	0.248955	0.202537	18.6959	2.40114e-05	A	MODERATE	missense_variant	870	272	G/S	3.995e-06	8.868e-06	0.620	27.1	0.000001	0.178587	0.3438	0.947195	-	-	-	rs11747993
eGFRcrea	dmg_cadd	SLC6A19	389313	1.59161e-27	0.0948583	0.00872614	0.0130413	181	5:1216947:T:G	rs142979576	0.220193	0.0772795	0.063033	189.799	0.000243762	G	HIGH	splice_donor_variant	-	-	-	0.0002964	0.000535	-	33	-	-	-	-	-	-	HC	rs11747993
eGFRcrea	dmg_cadd	SLC6A19	389313	1.59161e-27	0.0948583	0.00872614	0.0130413	181	5:1219654:G:A	rs139633200	0.225684	0.26511	0.218818	18.5214	2.37872e-05	A	MODERATE	missense_variant	1584	510	G/S	2.448e-05	1.764e-05	0.869	30	0.000000	0.270353	0.8296	0.959220	-	-	-	rs11747993
eGFRcrea	dmg_cadd	SLC6A19	389313	1.59161e-27	0.0948583	0.00872614	0.0130413	181	5:1218930:A:T	-	0.232476	-0.369136	0.309158	8.76367	1.12553e-05	T	MODERATE	missense_variant	1257	401	I/F	-	-	0.916	-	0.000000	0.22773	0.5936	0.957211	-	-	-	rs11747993
eGFRcrea	dmg_cadd	SLC6A19	389313	1.59161e-27	0.0948583	0.00872614	0.0130413	181	5:1216659:C:T	rs748703513	0.233183	-0.387355	0.324907	7.04956	9.05385e-06	T	MODERATE	missense_variant	1045	330	T/I	6.768e-05	0.0001144	0.590	23.4	0.000000	0.218821	0.1401	0.678732	-	-	-	rs11747993
eGFRcrea	dmg_cadd	SLC6A19	389313	1.59161e-27	0.0948583	0.00872614	0.0130413	181	5:1213574:G:T	rs554777392	0.23745	0.151242	0.128021	46.9619	6.03137e-05	T	HIGH	splice_donor_variant	-	-	-	4.025e-06	8.933e-06	-	-	-	-	-	-	-	-	HC	rs11747993
eGFRcrea	dmg_cadd	SLC6A19	389313	1.59161e-27	0.0948583	0.00872614	0.0130413	181	5:1216653:G:A	rs552867213	0.240568	0.118351	0.100847	84.101	0.000108012	A	MODERATE	missense_variant	1039	328	R/H	0.0001115	0.0001496	0.762	25.7	0.000000	0.216314	0.3538	0.887484	-	-	-	rs11747993
eGFRcrea	dmg_cadd	SLC6A19	389313	1.59161e-27	0.0948583	0.00872614	0.0130413	181	5:1214028:G:C	CM085712	0.243368	-0.354576	0.303937	8.07349	1.03689e-05	C	MODERATE	missense_variant	906	284	G/R	-	-	0.908	-	0.000000	0.507933	1.0784	0.979284	-	-	-	rs11747993
eGFRcrea	dmg_cadd	SLC6A19	389313	1.59161e-27	0.0948583	0.00872614	0.0130413	181	5:1219081:C:T	rs1344159365	0.245191	-0.499496	0.429818	4.00989	5.14995e-06	T	MODERATE	missense_variant	1408	451	P/L	-	-	0.168	13.55	0.897239	0.049506	-0.9446	0.111687	-	-	-	rs11747993
eGFRcrea	dmg_cadd	SLC6A19	389313	1.59161e-27	0.0948583	0.00872614	0.0130413	181	5:1219547:C:T	rs202126249	0.250499	0.329002	0.286303	9.35742	1.20179e-05	T	MODERATE	missense_variant	1477	474	T/M	8.405e-05	1.767e-05	0.303	22.7	0.003601	0.191817	-0.5025	0.309023	-	-	-	rs11747993
eGFRcrea	dmg_cadd	SLC6A19	389313	1.59161e-27	0.0948583	0.00872614	0.0130413	181	5:1201664:T:A	rs1380853135	0.263489	-0.279022	0.249532	15.0862	1.93754e-05	A	MODERATE	missense_variant	70	5	V/E	-	-	0.208	-	0.002800	0.025678	-0.8085	0.071090	-	-	-	rs11747993
eGFRcrea	dmg_cadd	SLC6A19	389313	1.59161e-27	0.0948583	0.00872614	0.0130413	181	5:1212417:T:C	rs764184677	0.265622	0.427391	0.383929	5.1947	6.67163e-06	C	MODERATE	missense_variant	652	199	L/P	3.996e-06	8.806e-06	0.900	-	0.000000	0.224151	0.7067	0.965196	-	-	-	rs11747993
eGFRcrea	dmg_cadd	SLC6A19	389313	1.59161e-27	0.0948583	0.00872614	0.0130413	181	5:1219021:CTA:C	rs1456715257	0.266407	-0.551574	0.496299	3.02985	3.89127e-06	C	HIGH	frameshift_variant	1348-1350	431-432	SM/SX	-	-	-	-	-	-	-	-	-	-	HC	rs11747993
eGFRcrea	dmg_cadd	SLC6A19	389313	1.59161e-27	0.0948583	0.00872614	0.0130413	181	5:1221743:G:A	rs753645823	0.273057	-0.271556	0.247759	12.9679	1.66548e-05	A	MODERATE	missense_variant	1800	582	V/M	1.194e-05	2.642e-05	0.487	24.3	0.000276	0.119766	0.1006	0.781897	-	-	-	rs11747993
eGFRcrea	dmg_cadd	SLC6A19	389313	1.59161e-27	0.0948583	0.00872614	0.0130413	181	5:1216672:C:T	rs60893203	0.27835	0.0793995	0.0732446	139.974	0.00017977	T	LOW	synonymous_variant	1058	334	D	0.00518	0.0003521	-	0.162	-	-	-	-	-	-	-	rs11747993
eGFRcrea	dmg_cadd	SLC6A19	389313	1.59161e-27	0.0948583	0.00872614	0.0130413	181	5:1221184:C:G	rs755709564	0.279095	-0.240686	0.222372	14.9828	1.92427e-05	G	MODERATE	missense_variant	1628	524	H/Q	-	-	0.267	10.96	0.000000	0.062049	-0.8370	0.445967	-	-	-	rs11747993
eGFRcrea	dmg_cadd	SLC6A19	389313	1.59161e-27	0.0948583	0.00872614	0.0130413	181	5:1212408:G:A	rs138326359	0.280133	0.161488	0.149523	38.512	4.94614e-05	A	HIGH	stop_gained	643	196	W/*	3.993e-05	4.401e-05	-	39	0.000003	-	-	0.077100	-	-	HC	rs11747993
eGFRcrea	dmg_cadd	SLC6A19	389313	1.59161e-27	0.0948583	0.00872614	0.0130413	181	5:1221167:G:A	rs146745638	0.280358	0.1643	0.152198	33.287	4.27509e-05	A	MODERATE	missense_variant	1611	519	E/K	1.598e-05	2.654e-05	0.078	18.21	0.000812	0.065926	-0.8455	0.192917	-	-	-	rs11747993
eGFRcrea	dmg_cadd	SLC6A19	389313	1.59161e-27	0.0948583	0.00872614	0.0130413	181	5:1218933:G:A	rs148800217	0.29504	0.199913	0.190915	22.6207	2.90521e-05	A	MODERATE	missense_variant	1260	402	V/I	0.0002071	6.17e-05	0.386	22.8	0.000763	0.016315	-0.1301	0.750226	-	-	-	rs11747993
eGFRcrea	dmg_cadd	SLC6A19	389313	1.59161e-27	0.0948583	0.00872614	0.0130413	181	5:1201679:G:A	rs142954960	0.301493	-0.156416	0.151385	33.6344	4.31971e-05	A	MODERATE	missense_variant	85	10	G/D	1.234e-05	2.716e-05	0.277	22.4	0.000000	0.037689	-0.6355	0.803275	-	-	-	rs11747993
eGFRcrea	dmg_cadd	SLC6A19	389313	1.59161e-27	0.0948583	0.00872614	0.0130413	181	5:1219637:C:T	rs757533736	0.324847	-0.263752	0.267892	11.3163	1.45337e-05	T	MODERATE	missense_variant	1567	504	S/F	4.046e-06	8.816e-06	0.311	23.9	0.574260	0.106813	-0.4387	0.450010	-	-	-	rs11747993
eGFRcrea	dmg_cadd	SLC6A19	389313	1.59161e-27	0.0948583	0.00872614	0.0130413	181	5:1218906:G:A	rs146143094	0.327466	0.082156	0.0838986	112.491	0.000144474	A	MODERATE	missense_variant	1233	393	V/M	9.984e-05	0.000168	0.520	24.3	0.000000	0.062619	-0.1043	0.953838	-	-	-	rs11747993
eGFRcrea	dmg_cadd	SLC6A19	389313	1.59161e-27	0.0948583	0.00872614	0.0130413	181	5:1219618:G:A	rs768027310	0.336965	-0.56335	0.586713	3.82776	4.91604e-06	A	MODERATE	missense_variant	1548	498	A/T	2.414e-05	1.764e-05	0.619	29.3	0.000038	0.319503	0.3739	0.946808	-	-	-	rs11747993
eGFRcrea	dmg_cadd	SLC6A19	389313	1.59161e-27	0.0948583	0.00872614	0.0130413	181	5:1201813:G:A	rs199999773	0.340182	0.175763	0.184276	23.0904	2.96553e-05	A	MODERATE	missense_variant	219	55	V/M	4.014e-05	6.221e-05	0.782	27.7	0.000000	0.160393	0.4263	0.889205	-	-	-	rs11747993
eGFRcrea	dmg_cadd	SLC6A19	389313	1.59161e-27	0.0948583	0.00872614	0.0130413	181	5:1201682:T:C	-	0.355086	-0.459107	0.496456	3.04504	3.91079e-06	C	MODERATE	missense_variant	88	11	L/P	-	-	0.547	-	0.000004	0.183158	-0.2596	0.868277	-	-	-	rs11747993
eGFRcrea	dmg_cadd	SLC6A19	389313	1.59161e-27	0.0948583	0.00872614	0.0130413	181	5:1216652:C:T	rs142164435	0.362104	0.0519188	0.0569683	228.151	0.000293017	T	MODERATE	missense_variant	1038	328	R/C	0.0001513	0.0002816	0.683	22.7	0.000000	0.279393	-0.1282	0.548366	-	-	-	rs11747993
eGFRcrea	dmg_cadd	SLC6A19	389313	1.59161e-27	0.0948583	0.00872614	0.0130413	181	5:1210462:C:T	rs760158587	0.362863	0.351301	0.386077	6.48804	8.33267e-06	T	MODERATE	missense_variant	418	121	T/M	1.598e-05	1.77e-05	0.186	19.48	0.000000	0.074965	-0.8873	0.084908	-	-	-	rs11747993
eGFRcrea	dmg_cadd	SLC6A19	389313	1.59161e-27	0.0948583	0.00872614	0.0130413	181	5:1210473:G:A	rs766877452	0.3632	0.107775	0.118527	57.2116	7.34777e-05	A	MODERATE	missense_variant	429	125	V/M	2.794e-05	6.192e-05	0.720	24.5	0.000000	0.130815	0.4482	0.934145	-	-	-	rs11747993
eGFRcrea	dmg_cadd	SLC6A19	389313	1.59161e-27	0.0948583	0.00872614	0.0130413	181	5:1201723:G:A	rs770692493	0.363912	-0.169167	0.186321	25.0878	3.22206e-05	A	MODERATE	missense_variant	129	25	E/K	5.624e-05	8.901e-06	0.445	23.3	0.000036	0.045078	-0.4383	0.927797	-	-	-	rs11747993
eGFRcrea	dmg_cadd	SLC6A19	389313	1.59161e-27	0.0948583	0.00872614	0.0130413	181	5:1216800:C:T	rs201511165	0.364284	-0.185537	0.204509	20.3527	2.61393e-05	T	MODERATE	missense_variant	1084	343	T/I	3.98e-06	8.803e-06	0.311	14.51	0.002856	0.068782	-0.8736	0.151317	-	-	-	rs11747993
eGFRcrea	dmg_cadd	SLC6A19	389313	1.59161e-27	0.0948583	0.00872614	0.0130413	181	5:1208794:C:T	COSV58671415	0.371399	0.314204	0.351515	6.08398	7.81374e-06	T	MODERATE	missense_variant	307	84	P/L	-	-	0.859	-	0.000000	0.535297	1.1146	0.937542	-	-	-	rs11747993
eGFRcrea	dmg_cadd	SLC6A19	389313	1.59161e-27	0.0948583	0.00872614	0.0130413	181	5:1208869:C:T	rs752378013	0.374537	0.183713	0.206883	18.9799	2.43762e-05	T	MODERATE	missense_variant	382	109	P/L	4.854e-05	1.809e-05	0.783	27.5	0.000000	0.349122	1.0856	0.827964	-	-	-	rs11747993
eGFRcrea	dmg_cadd	SLC6A19	389313	1.59161e-27	0.0948583	0.00872614	0.0130413	181	5:1210576:A:G	rs376433704	0.382611	0.160957	0.184353	22.1127	2.83996e-05	G	MODERATE	missense_variant	532	159	Q/R	2.001e-05	2.66e-05	0.098	0.001	0.019050	0.05196	-0.8968	0.024920	-	-	-	rs11747993
eGFRcrea	dmg_cadd	SLC6A19	389313	1.59161e-27	0.0948583	0.00872614	0.0130413	181	5:1221844:C:A	rs906863909	0.384758	0.393282	0.452483	4.78333	6.14329e-06	A	MODERATE	missense_variant	1901	615	D/E	3.978e-06	8.796e-06	0.188	11.64	0.035761	0.028192	-0.9240	0.201816	-	-	-	rs11747993
eGFRcrea	dmg_cadd	SLC6A19	389313	1.59161e-27	0.0948583	0.00872614	0.0130413	181	5:1201798:G:A	rs745526472	0.385915	0.215515	0.248562	12.4355	1.59711e-05	A	MODERATE	missense_variant	204	50	V/M	3.206e-05	6.217e-05	0.913	26.4	0.000000	0.19177	0.8814	0.926617	-	-	-	rs11747993
eGFRcrea	dmg_cadd	SLC6A19	389313	1.59161e-27	0.0948583	0.00872614	0.0130413	181	5:1212390:C:T	rs773280349	0.395662	0.207523	0.244319	13.1174	1.68468e-05	T	MODERATE	missense_variant	625	190	S/L	1.196e-05	2.64e-05	0.459	22.4	0.000304	0.11832	-0.2788	0.350843	-	-	-	rs11747993
eGFRcrea	dmg_cadd	SLC6A19	389313	1.59161e-27	0.0948583	0.00872614	0.0130413	181	5:1212462:G:A	rs143274116	0.399906	0.101745	0.120868	57.8721	7.4326e-05	A	MODERATE	missense_variant	697	214	R/H	8.525e-05	3.549e-05	0.810	25.8	0.000000	0.1789	0.4933	0.915654	-	-	-	rs11747993
eGFRcrea	dmg_cadd	SLC6A19	389313	1.59161e-27	0.0948583	0.00872614	0.0130413	181	5:1201744:C:T	rs762242971	0.41282	0.172835	0.211047	18.3672	2.35892e-05	T	MODERATE	missense_variant	150	32	R/W	4.411e-05	5.333e-05	0.786	25.0	0.000000	0.216577	0.8862	0.525540	-	-	-	rs11747993
eGFRcrea	dmg_cadd	SLC6A19	389313	1.59161e-27	0.0948583	0.00872614	0.0130413	181	5:1213482:C:T	rs762412163	0.415871	0.247152	0.303773	9.25763	1.18897e-05	T	MODERATE	missense_variant	739	228	T/M	0.0001199	8.863e-06	0.696	23.8	0.000001	0.447696	0.4857	0.904876	-	-	-	rs11747993
eGFRcrea	dmg_cadd	SLC6A19	389313	1.59161e-27	0.0948583	0.00872614	0.0130413	181	5:1201690:C:T	rs754340294	0.419841	-0.162548	0.201498	22.3104	2.86536e-05	T	MODERATE	missense_variant	96	14	R/W	7.328e-05	7.191e-05	0.491	24.4	0.000000	0.120181	-0.3059	0.735446	-	-	-	rs11747993
eGFRcrea	dmg_cadd	SLC6A19	389313	1.59161e-27	0.0948583	0.00872614	0.0130413	181	5:1212393:G:A	rs958805228	0.4265	-0.369953	0.465235	4.04187	5.19103e-06	A	MODERATE	missense_variant	628	191	G/D	-	-	0.900	-	0.000000	0.180044	0.9243	0.946214	-	-	-	rs11747993
eGFRcrea	dmg_cadd	SLC6A19	389313	1.59161e-27	0.0948583	0.00872614	0.0130413	181	5:1221210:C:T	rs756098872	0.431679	0.126277	0.160592	30.0862	3.86401e-05	T	MODERATE	missense_variant	1654	533	T/M	1.992e-05	2.645e-05	0.234	2.171	0.000308	0.049205	-0.9179	0.129181	-	-	-	rs11747993
eGFRcrea	dmg_cadd	SLC6A19	389313	1.59161e-27	0.0948583	0.00872614	0.0130413	181	5:1212354:G:T	rs763090941	0.436362	0.188537	0.242227	13.8851	1.78328e-05	T	MODERATE	missense_variant	589	178	R/L	3.984e-06	0	0.895	32	0.000000	0.224725	0.5844	0.931534	-	-	-	rs11747993
eGFRcrea	dmg_cadd	SLC6A19	389313	1.59161e-27	0.0948583	0.00872614	0.0130413	181	5:1208796:C:G	rs1175674537	0.437485	0.269417	0.346987	7.16992	9.20843e-06	G	MODERATE	missense_variant	309	85	L/V	7.974e-06	1.767e-05	0.583	-	0.000001	0.132818	0.1386	0.275204	-	-	-	rs11747993
eGFRcrea	dmg_cadd	SLC6A19	389313	1.59161e-27	0.0948583	0.00872614	0.0130413	181	5:1216664:C:T	rs200657233	0.45862	-0.165835	0.223762	17.3191	2.22431e-05	T	MODERATE	missense_variant	1050	332	R/C	2.389e-05	8.801e-06	0.512	24.4	0.000048	0.305889	0.2150	0.604852	-	-	-	rs11747993
eGFRcrea	dmg_cadd	SLC6A19	389313	1.59161e-27	0.0948583	0.00872614	0.0130413	181	5:1213499:C:G	-	0.462832	0.255744	0.348334	6.55176	8.41451e-06	G	MODERATE	missense_variant	756	234	L/V	-	-	0.726	-	0.000000	0.290386	0.4246	0.565663	-	-	-	rs11747993
eGFRcrea	dmg_cadd	SLC6A19	389313	1.59161e-27	0.0948583	0.00872614	0.0130413	181	5:1212479:G:A	rs753844063	0.467707	-0.0889226	0.122447	50.9603	6.5449e-05	A	MODERATE	missense_variant	714	220	G/R	1.636e-05	8.923e-06	0.890	25.8	0.000000	0.155223	0.7789	0.948568	-	-	-	rs11747993
eGFRcrea	dmg_cadd	SLC6A19	389313	1.59161e-27	0.0948583	0.00872614	0.0130413	181	5:1216628:G:A	rs750183032	0.46782	0.0776242	0.106916	66.8265	8.58262e-05	A	MODERATE	missense_variant	1014	320	V/M	4.776e-05	8.799e-06	0.669	25.1	0.000000	0.156831	0.5249	0.946849	-	-	-	rs11747993
eGFRcrea	dmg_cadd	SLC6A19	389313	1.59161e-27	0.0948583	0.00872614	0.0130413	181	5:1201795:T:G	rs1195946651	0.471923	0.153098	0.212826	19.9295	2.55957e-05	G	MODERATE	missense_variant	201	49	C/G	8.013e-06	1.776e-05	0.708	26.5	0.000000	0.109634	-0.1111	0.910802	-	-	-	rs11747993
eGFRcrea	dmg_cadd	SLC6A19	389313	1.59161e-27	0.0948583	0.00872614	0.0130413	181	5:1213518:G:A	rs758492838	0.487803	0.149764	0.215858	19.5228	2.50734e-05	A	MODERATE	missense_variant	775	240	R/Q	5.594e-05	7.09e-05	0.840	32	0.000005	0.322112	0.6841	0.863442	-	-	-	rs11747993
eGFRcrea	dmg_cadd	SLC6A19	389313	1.59161e-27	0.0948583	0.00872614	0.0130413	181	5:1221297:T:A	rs1183087569	0.506019	0.172462	0.259322	11.0835	1.42347e-05	A	MODERATE	missense_variant	1741	562	I/N	3.984e-06	8.806e-06	0.305	-	0.078294	0.104331	-0.8626	0.572245	-	-	-	rs11747993
eGFRcrea	dmg_cadd	SLC6A19	389313	1.59161e-27	0.0948583	0.00872614	0.0130413	181	5:1219577:T:A	rs905741990	0.530269	-0.179966	0.286755	9.034	1.16025e-05	A	MODERATE	missense_variant	1507	484	L/Q	4.001e-06	8.825e-06	0.860	-	0.000000	0.396707	0.8200	0.913671	-	-	-	rs11747993
eGFRcrea	dmg_cadd	SLC6A19	389313	1.59161e-27	0.0948583	0.00872614	0.0130413	181	5:1216673:G:A	rs147646554	0.533328	0.0565631	0.090801	93.0952	0.000119563	A	MODERATE	missense_variant	1059	335	D/N	3.584e-05	6.161e-05	0.134	16.10	0.007633	0.067836	-0.8042	0.385262	-	-	-	rs11747993
eGFRcrea	dmg_cadd	SLC6A19	389313	1.59161e-27	0.0948583	0.00872614	0.0130413	181	5:1210456:T:C	rs775058623	0.545977	0.135439	0.224312	16.3286	2.0971e-05	C	MODERATE	missense_variant	412	119	M/T	3.995e-06	8.855e-06	0.563	-	0.000000	0.232433	-0.5116	0.925818	-	-	-	rs11747993
eGFRcrea	dmg_cadd	SLC6A19	389313	1.59161e-27	0.0948583	0.00872614	0.0130413	181	5:1208820:G:A	rs757679627	0.559999	-0.262881	0.451032	3.98364	5.11625e-06	A	MODERATE	missense_variant	333	93	G/R	1.997e-05	1.771e-05	0.986	26.4	0.000000	0.64416	1.0619	0.951244	-	-	-	rs11747993
eGFRcrea	dmg_cadd	SLC6A19	389313	1.59161e-27	0.0948583	0.00872614	0.0130413	181	5:1221734:C:G	COSV57250015	0.566696	-0.21773	0.380032	5.6983	7.31841e-06	G	MODERATE	missense_variant	1791	579	P/A	-	-	0.797	-	0.000024	0.200575	0.9976	0.789732	-	-	-	rs11747993
eGFRcrea	dmg_cadd	SLC6A19	389313	1.59161e-27	0.0948583	0.00872614	0.0130413	181	5:1208833:G:A	rs768989277	0.591509	-0.0966147	0.180033	25.6702	3.29685e-05	A	MODERATE	missense_variant	346	97	R/Q	2.806e-05	4.458e-05	0.752	26.0	0.000000	0.13275	0.0927	0.932922	-	-	-	rs11747993
eGFRcrea	dmg_cadd	SLC6A19	389313	1.59161e-27	0.0948583	0.00872614	0.0130413	181	5:1201756:G:T	rs934847303	0.602138	-0.0960673	0.184274	26.5419	3.40882e-05	T	MODERATE	missense_variant	162	36	D/Y	8.007e-06	8.877e-06	0.816	28.4	0.000000	0.141199	0.6523	0.944973	-	-	-	rs11747993
eGFRcrea	dmg_cadd	SLC6A19	389313	1.59161e-27	0.0948583	0.00872614	0.0130413	181	5:1218952:C:T	rs377147053	0.60737	0.226484	0.440775	4.552	5.8462e-06	T	MODERATE	missense_variant	1279	408	T/I	3.981e-06	0	0.183	15.54	0.000087	0.033833	-0.8109	0.392575	-	-	-	rs11747993
eGFRcrea	dmg_cadd	SLC6A19	389313	1.59161e-27	0.0948583	0.00872614	0.0130413	181	5:1221246:T:C	rs773144589	0.611564	-0.15438	0.303991	8.10687	1.04118e-05	C	MODERATE	missense_variant	1690	545	I/T	3.982e-06	8.808e-06	0.834	24.9	0.000000	0.284563	0.2280	0.962406	-	-	-	rs11747993
eGFRcrea	dmg_cadd	SLC6A19	389313	1.59161e-27	0.0948583	0.00872614	0.0130413	181	5:1216718:G:A	rs150741782	0.618475	-0.0140726	0.0282576	948.57	0.00121826	A	MODIFIER	intron_variant	-	-	-	0.00165	0.002266	-	6.792	-	-	-	-	-	-	-	rs11747993
eGFRcrea	dmg_cadd	SLC6A19	389313	1.59161e-27	0.0948583	0.00872614	0.0130413	181	5:1216898:G:A	rs762306972	0.624425	0.14989	0.306156	8.10284	1.04066e-05	A	MODERATE	missense_variant	1182	376	A/T	2.39e-05	8.819e-06	0.226	-	0.733980	0.094089	-0.7512	0.220306	-	-	-	rs11747993
eGFRcrea	dmg_cadd	SLC6A19	389313	1.59161e-27	0.0948583	0.00872614	0.0130413	181	5:1210577:G:C	-	0.626562	0.159478	0.327759	6.94702	8.92215e-06	C	MODERATE	missense_variant	533	159	Q/H	-	-	0.127	-	0.019050	0.035294	-0.9662	0.204609	-	-	-	rs11747993
eGFRcrea	dmg_cadd	SLC6A19	389313	1.59161e-27	0.0948583	0.00872614	0.0130413	181	5:1221179:G:A	rs1039888298	0.633764	0.183197	0.384515	5.00598	6.42925e-06	A	MODERATE	missense_variant	1623	523	G/S	3.99e-06	0	0.787	25.1	0.000000	0.222876	0.4241	0.963791	-	-	-	rs11747993
eGFRcrea	dmg_cadd	SLC6A19	389313	1.59161e-27	0.0948583	0.00872614	0.0130413	181	5:1221218:G:A	rs145250153	0.63641	0.113125	0.239305	13.7618	1.76745e-05	A	MODERATE	missense_variant	1662	536	V/M	0.0002191	0.0002028	0.419	21.7	0.000796	0.112027	0.4247	0.375907	-	-	-	rs11747993
eGFRcrea	dmg_cadd	SLC6A19	389313	1.59161e-27	0.0948583	0.00872614	0.0130413	181	5:1212461:C:G	rs201070872	0.636459	0.0971608	0.205563	19.4148	2.49347e-05	G	MODERATE	missense_variant	696	214	R/G	2.027e-05	3.547e-05	0.776	-	0.000000	0.207777	0.2932	0.781789	-	-	-	rs11747993
eGFRcrea	dmg_cadd	SLC6A19	389313	1.59161e-27	0.0948583	0.00872614	0.0130413	181	5:1216734:A:AAGCCTCCC	-	0.638533	-0.197315	0.420041	4.75781	6.11052e-06	AAGCCTCCC	MODIFIER	intron_variant	-	-	-	-	-	-	-	-	-	-	-	-	-	-	rs11747993
eGFRcrea	dmg_cadd	SLC6A19	389313	1.59161e-27	0.0948583	0.00872614	0.0130413	181	5:1213996:C:G	-	0.652398	-0.228654	0.507631	3.0307	3.89237e-06	G	MODERATE	missense_variant	874	273	A/G	-	-	0.479	-	0.000722	0.110419	-0.6166	0.907554	-	-	-	rs11747993
eGFRcrea	dmg_cadd	SLC6A19	389313	1.59161e-27	0.0948583	0.00872614	0.0130413	181	5:1214011:C:G	rs747819240	0.657238	0.265457	0.598241	2.37561	3.05103e-06	G	MODERATE	missense_variant	889	278	S/C	-	-	0.923	-	0.000000	0.4641	0.8669	0.902605	-	-	-	rs11747993
eGFRcrea	dmg_cadd	SLC6A19	389313	1.59161e-27	0.0948583	0.00872614	0.0130413	181	5:1221151:G:T	rs374527866	0.657808	-0.11488	0.259357	14.227	1.82719e-05	T	MODERATE	missense_variant,splice_region_variant	1595	513	R/S	9.229e-05	6.22e-05	0.762	28.3	0.000000	0.298134	0.3221	0.876308	-	-	-	rs11747993
eGFRcrea	dmg_cadd	SLC6A19	389313	1.59161e-27	0.0948583	0.00872614	0.0130413	181	5:1208744:A:G	-	0.660365	-0.148819	0.33868	9.51721	1.22231e-05	G	HIGH	splice_acceptor_variant	-	-	-	-	-	-	-	-	-	-	-	-	-	HC	rs11747993
eGFRcrea	dmg_cadd	SLC6A19	389313	1.59161e-27	0.0948583	0.00872614	0.0130413	181	5:1219075:T:A	rs771704206	0.66729	0.0754393	0.175493	24.805	3.18574e-05	A	MODERATE	missense_variant	1402	449	I/N	-	-	0.241	17.28	0.143777	0.116454	-0.4922	0.588611	-	-	-	rs11747993
eGFRcrea	dmg_cadd	SLC6A19	389313	1.59161e-27	0.0948583	0.00872614	0.0130413	181	5:1213517:C:T	rs121434347	0.675806	0.0921958	0.220463	18.8943	2.42662e-05	T	HIGH	stop_gained	774	240	R/*	4.395e-05	2.659e-05	-	38	0.000005	-	-	0.803052	Pathogenic	Neutral_1_amino_acid_transport_defect	HC	rs11747993
eGFRcrea	dmg_cadd	SLC6A19	389313	1.59161e-27	0.0948583	0.00872614	0.0130413	181	5:1208827:G:A	rs201936518	0.67817	-0.102897	0.247968	12.4484	1.59876e-05	A	MODERATE	missense_variant	340	95	R/Q	2.399e-05	1.775e-05	0.782	26.6	0.000000	0.190086	0.6439	0.932922	-	-	-	rs11747993
eGFRcrea	dmg_cadd	SLC6A19	389313	1.59161e-27	0.0948583	0.00872614	0.0130413	181	5:1216567:C:T	rs201851669	0.678551	-0.122453	0.295464	9.34143	1.19973e-05	T	LOW	synonymous_variant	953	299	C	0.0001154	8.796e-06	-	1.367	-	-	-	-	-	-	-	rs11747993
eGFRcrea	dmg_cadd	SLC6A19	389313	1.59161e-27	0.0948583	0.00872614	0.0130413	181	5:1208749:C:A	rs775521963	0.685357	-0.214042	0.528286	3.07098	3.94411e-06	A	MODERATE	missense_variant	262	69	A/D	1.993e-05	4.418e-05	0.900	25.5	0.000000	0.225266	0.9876	0.940561	-	-	-	rs11747993
eGFRcrea	dmg_cadd	SLC6A19	389313	1.59161e-27	0.0948583	0.00872614	0.0130413	181	5:1213574:G:A	rs554777392	0.685633	-0.0754569	0.186411	21.9874	2.82388e-05	A	HIGH	splice_donor_variant	-	-	-	1.61e-05	2.68e-05	-	33	-	-	-	-	-	-	HC	rs11747993
eGFRcrea	dmg_cadd	SLC6A19	389313	1.59161e-27	0.0948583	0.00872614	0.0130413	181	5:1212464:G:C	COSV58671067	0.734212	-0.155767	0.458774	4.56091	5.85764e-06	C	MODERATE	missense_variant	699	215	G/R	-	-	0.880	-	0.000000	0.21948	1.0208	0.978581	-	-	-	rs11747993
eGFRcrea	dmg_cadd	SLC6A19	389313	1.59161e-27	0.0948583	0.00872614	0.0130413	181	5:1219063:A:G	rs1310554795	0.734761	0.0636948	0.188002	21.2359	2.72736e-05	G	MODERATE	missense_variant	1390	445	D/G	3.995e-06	0	0.912	26.5	0.000000	0.330379	0.8935	0.959854	-	-	-	rs11747993
eGFRcrea	dmg_cadd	SLC6A19	389313	1.59161e-27	0.0948583	0.00872614	0.0130413	181	5:1201819:C:T	rs762989809	0.754465	0.0548639	0.17542	28.2062	3.62256e-05	T	MODERATE	missense_variant	225	57	R/C	2.813e-05	1.779e-05	0.877	28.5	0.000000	0.217322	0.9200	0.535606	-	-	-	rs11747993
eGFRcrea	dmg_cadd	SLC6A19	389313	1.59161e-27	0.0948583	0.00872614	0.0130413	181	5:1201690:C:G	rs754340294	0.756676	-0.165343	0.533627	3.00775	3.8629e-06	G	MODERATE	missense_variant	96	14	R/G	-	-	0.490	-	0.000000	0.084709	-0.5001	0.657188	-	-	-	rs11747993
eGFRcrea	dmg_cadd	SLC6A19	389313	1.59161e-27	0.0948583	0.00872614	0.0130413	181	5:1221755:G:A	rs765314958	0.762506	0.0536773	0.177627	24.0229	3.08529e-05	A	MODERATE	missense_variant	1812	586	V/M	3.978e-05	7.038e-05	0.298	23.5	0.000006	0.110688	-0.3125	0.326419	-	-	-	rs11747993
eGFRcrea	dmg_cadd	SLC6A19	389313	1.59161e-27	0.0948583	0.00872614	0.0130413	181	5:1213572:A:G	rs146176472	0.762564	-0.0531635	0.175971	24.8217	3.18788e-05	G	MODERATE	missense_variant,splice_region_variant	829	258	N/S	1.606e-05	2.674e-05	0.456	23.0	0.000025	0.19367	-0.1340	0.822710	-	-	-	rs11747993
eGFRcrea	dmg_cadd	SLC6A19	389313	1.59161e-27	0.0948583	0.00872614	0.0130413	181	5:1212461:C:T	rs201070872	0.76468	-0.0883453	0.295133	13.4191	1.72344e-05	T	MODERATE	missense_variant	696	214	R/C	2.027e-05	3.547e-05	0.783	24.7	0.000000	0.329344	0.5267	0.651687	-	-	-	rs11747993
eGFRcrea	dmg_cadd	SLC6A19	389313	1.59161e-27	0.0948583	0.00872614	0.0130413	181	5:1216816:C:T	rs139103369	0.770449	0.00927924	0.0318014	751.013	0.000964537	T	LOW	synonymous_variant	1100	348	F	0.0007084	0.001171	-	3.986	-	-	-	-	-	-	-	rs11747993
eGFRcrea	dmg_cadd	SLC6A19	389313	1.59161e-27	0.0948583	0.00872614	0.0130413	181	5:1213506:T:C	-	0.771014	0.0891202	0.306204	8.07581	1.03719e-05	C	MODERATE	missense_variant	763	236	I/T	-	-	0.903	-	0.000000	0.492039	0.4305	0.765198	-	-	-	rs11747993
eGFRcrea	dmg_cadd	SLC6A19	389313	1.59161e-27	0.0948583	0.00872614	0.0130413	181	5:1201766:C:T	rs569360274	0.793859	0.0677096	0.259123	11.4098	1.46537e-05	T	MODERATE	missense_variant	172	39	A/V	9.608e-05	6.213e-05	0.099	20.4	0.000001	0.028622	-0.8878	0.168935	-	-	-	rs11747993
eGFRcrea	dmg_cadd	SLC6A19	389313	1.59161e-27	0.0948583	0.00872614	0.0130413	181	5:1219087:G:T	-	0.798025	-0.125984	0.492308	3.76373	4.83381e-06	T	MODERATE	missense_variant	1414	453	W/L	-	-	0.176	-	0.000035	0.049318	-0.8846	0.603019	-	-	-	rs11747993
eGFRcrea	dmg_cadd	SLC6A19	389313	1.59161e-27	0.0948583	0.00872614	0.0130413	181	5:1213952:G:A	rs1391377700	0.802752	-0.0492968	0.197355	20.835	2.67586e-05	A	HIGH	splice_acceptor_variant	-	-	-	8.013e-06	1.781e-05	-	33	-	-	-	-	-	-	HC	rs11747993
eGFRcrea	dmg_cadd	SLC6A19	389313	1.59161e-27	0.0948583	0.00872614	0.0130413	181	5:1201691:G:A	rs147458082	0.807493	0.0298312	0.122429	52.3364	6.72163e-05	A	MODERATE	missense_variant	97	14	R/Q	0.003583	6.29e-05	0.360	23.5	0.000000	-	-0.6240	0.931188	Benign/Likely_benign	not_provided	-	rs11747993
eGFRcrea	dmg_cadd	SLC6A19	389313	1.59161e-27	0.0948583	0.00872614	0.0130413	181	5:1221752:G:A	-	0.815496	0.106306	0.455579	5.42834	6.9717e-06	A	MODERATE	missense_variant	1809	585	V/M	-	-	0.375	-	0.000003	0.127338	-0.1560	0.207899	-	-	-	rs11747993
eGFRcrea	dmg_cadd	SLC6A19	389313	1.59161e-27	0.0948583	0.00872614	0.0130413	181	5:1212483:A:G	-	0.815659	-0.100202	0.429809	4.03693	5.18468e-06	G	MODERATE	missense_variant,splice_region_variant	718	221	K/R	-	-	0.865	-	0.000000	0.107951	0.4393	0.949866	-	-	-	rs11747993
eGFRcrea	dmg_cadd	SLC6A19	389313	1.59161e-27	0.0948583	0.00872614	0.0130413	181	5:1221263:G:A	rs142269451	0.8168	-0.0562141	0.242655	15.0731	1.93585e-05	A	MODERATE	missense_variant	1707	551	V/M	9.557e-05	0.0001057	0.571	23.9	0.047161	0.133191	0.3867	0.933629	-	-	-	rs11747993
eGFRcrea	dmg_cadd	SLC6A19	389313	1.59161e-27	0.0948583	0.00872614	0.0130413	181	5:1213566:C:T	rs375879452	0.829132	0.035796	0.165865	29.101	3.73748e-05	T	MODERATE	missense_variant	823	256	T/M	4.813e-05	4.45e-05	0.804	24.1	0.000001	0.335172	0.3535	0.912455	-	-	-	rs11747993
eGFRcrea	dmg_cadd	SLC6A19	389313	1.59161e-27	0.0948583	0.00872614	0.0130413	181	5:1212375:C:T	rs199734007	0.830326	-0.0224794	0.104905	68.4185	8.78708e-05	T	MODERATE	missense_variant	610	185	T/M	0.0006258	0.0001496	0.449	23.4	0.000010	0.259903	0.4086	0.163840	-	-	-	rs11747993
eGFRcrea	dmg_cadd	SLC6A19	389313	1.59161e-27	0.0948583	0.00872614	0.0130413	181	5:1216669:C:T	rs967212443	0.831405	0.0746495	0.350632	6.91754	8.88429e-06	T	LOW	synonymous_variant	1055	333	Y	3.982e-06	8.801e-06	-	0.096	-	-	-	-	-	-	-	rs11747993
eGFRcrea	dmg_cadd	SLC6A19	389313	1.59161e-27	0.0948583	0.00872614	0.0130413	181	5:1219102:T:C	rs534391837	0.836969	-0.0601177	0.292158	9.34015	1.19957e-05	C	MODERATE	missense_variant	1429	458	L/P	4.062e-06	0	0.669	25.8	0.005835	0.165013	0.4382	0.820432	-	-	-	rs11747993
eGFRcrea	dmg_cadd	SLC6A19	389313	1.59161e-27	0.0948583	0.00872614	0.0130413	181	5:1221746:T:C	-	0.837693	0.036693	0.179125	23.4868	3.01644e-05	C	MODERATE	missense_variant	1803	583	Y/H	-	-	0.431	21.5	0.000244	0.057966	-0.5963	0.356494	-	-	-	rs11747993
eGFRcrea	dmg_cadd	SLC6A19	389313	1.59161e-27	0.0948583	0.00872614	0.0130413	181	5:1212385:C:T	rs748669031	0.852129	-0.0444338	0.238376	13.1061	1.68324e-05	T	LOW	synonymous_variant	620	188	S	1.595e-05	8.799e-06	-	0.947	-	-	-	-	-	-	-	rs11747993
eGFRcrea	dmg_cadd	SLC6A19	389313	1.59161e-27	0.0948583	0.00872614	0.0130413	181	5:1218942:G:A	rs765501634	0.853757	0.0783091	0.424837	5.01154	6.43638e-06	A	MODERATE	missense_variant	1269	405	E/K	7.964e-06	8.81e-06	0.815	32	0.000000	0.166208	0.3204	0.955232	-	-	-	rs11747993
eGFRcrea	dmg_cadd	SLC6A19	389313	1.59161e-27	0.0948583	0.00872614	0.0130413	181	5:1221305:C:T	rs374172838	0.855551	-0.0788425	0.433104	5.03577	6.4675e-06	T	MODERATE	missense_variant	1749	565	P/S	1.196e-05	1.761e-05	0.468	23.4	0.000002	0.062025	-0.4746	0.944719	-	-	-	rs11747993
eGFRcrea	dmg_cadd	SLC6A19	389313	1.59161e-27	0.0948583	0.00872614	0.0130413	181	5:1208749:C:G	COSV58673658	0.862525	0.0771235	0.445387	4.83502	6.20968e-06	G	MODERATE	missense_variant	262	69	A/G	-	-	0.755	23.7	0.000000	0.109158	0.8114	0.945259	-	-	-	rs11747993
eGFRcrea	dmg_cadd	SLC6A19	389313	1.59161e-27	0.0948583	0.00872614	0.0130413	181	5:1216687:G:A	rs568073644	0.867711	-0.049262	0.295749	9.6391	1.23796e-05	A	HIGH	splice_donor_variant	-	-	-	1.195e-05	8.807e-06	-	33	-	-	-	-	-	-	LC	rs11747993
eGFRcrea	dmg_cadd	SLC6A19	389313	1.59161e-27	0.0948583	0.00872614	0.0130413	181	5:1201826:C:T	rs1434150965	0.871019	0.0522051	0.321531	8.29718	1.06562e-05	T	MODERATE	missense_variant	232	59	P/L	4.023e-06	8.902e-06	0.920	-	0.000000	0.469301	1.1068	0.924650	-	-	-	rs11747993
eGFRcrea	dmg_cadd	SLC6A19	389313	1.59161e-27	0.0948583	0.00872614	0.0130413	181	5:1212469:C:T	rs775407906	0.882348	0.0254325	0.171849	27.8163	3.57249e-05	T	LOW	synonymous_variant	704	216	I	2.039e-05	8.904e-06	-	1.815	-	-	-	-	-	-	-	rs11747993
eGFRcrea	dmg_cadd	SLC6A19	389313	1.59161e-27	0.0948583	0.00872614	0.0130413	181	5:1216877:G:A	rs751744792	0.88395	0.0297022	0.203491	20.0975	2.58115e-05	A	MODERATE	missense_variant	1161	369	A/T	1.99e-05	2.642e-05	0.072	8.391	0.655202	0.037538	-0.9494	0.095969	-	-	-	rs11747993
eGFRcrea	dmg_cadd	SLC6A19	389313	1.59161e-27	0.0948583	0.00872614	0.0130413	181	5:1221735:C:T	rs751554174	0.900463	-0.0418063	0.334246	7.50464	9.63831e-06	T	MODERATE	missense_variant	1792	579	P/L	4.779e-05	8.82e-05	0.827	24.1	0.000024	0.179176	1.0272	0.781101	-	-	-	rs11747993
eGFRcrea	dmg_cadd	SLC6A19	389313	1.59161e-27	0.0948583	0.00872614	0.0130413	181	5:1213474:C:G	COSV58671284	0.901694	-0.0612401	0.495787	3.20685	4.1186e-06	G	MODERATE	missense_variant	731	225	I/M	-	-	0.320	-	0.023171	0.063588	-0.3908	0.262917	-	-	-	rs11747993
eGFRcrea	dmg_cadd	SLC6A19	389313	1.59161e-27	0.0948583	0.00872614	0.0130413	181	5:1221314:G:T	rs756010661	0.905412	0.0342503	0.288236	9.33691	1.19915e-05	T	HIGH	splice_donor_variant	-	-	-	-	-	-	-	-	-	-	-	-	-	HC	rs11747993
eGFRcrea	dmg_cadd	SLC6A19	389313	1.59161e-27	0.0948583	0.00872614	0.0130413	181	5:1216865:C:G	-	0.905425	-0.032188	0.270917	10.7275	1.37775e-05	G	MODERATE	missense_variant	1149	365	Q/E	-	-	0.138	-	0.029903	0.029252	-0.9183	0.104195	-	-	-	rs11747993
eGFRcrea	dmg_cadd	SLC6A19	389313	1.59161e-27	0.0948583	0.00872614	0.0130413	181	5:1201748:C:T	rs766566496	0.912815	0.0153269	0.139987	39.0184	5.01118e-05	T	MODERATE	missense_variant	154	33	P/L	3.606e-05	4.442e-05	0.628	25.5	0.000000	0.175799	0.3497	0.918964	-	-	-	rs11747993
eGFRcrea	dmg_cadd	SLC6A19	389313	1.59161e-27	0.0948583	0.00872614	0.0130413	181	5:1212456:C:T	rs1477701193	0.925597	0.0302352	0.323765	8.24792	1.05929e-05	T	MODERATE	missense_variant	691	212	T/I	-	-	0.120	8.158	0.000014	0.029343	-1.0061	0.058430	-	-	-	rs11747993
eGFRcrea	dmg_cadd	SLC6A19	389313	1.59161e-27	0.0948583	0.00872614	0.0130413	181	5:1216719:G:A	-	0.925627	0.0379418	0.406452	5.10889	6.56141e-06	A	MODIFIER	intron_variant	-	-	-	-	-	-	-	-	-	-	-	-	-	-	rs11747993
eGFRcrea	dmg_cadd	SLC6A19	389313	1.59161e-27	0.0948583	0.00872614	0.0130413	181	5:1201802:G:A	-	0.930382	-0.0191781	0.21952	16.3618	2.10136e-05	A	MODERATE	missense_variant	208	51	G/D	-	-	0.952	-	0.000000	0.236257	0.7048	0.954406	-	-	-	rs11747993
eGFRcrea	dmg_cadd	SLC6A19	389313	1.59161e-27	0.0948583	0.00872614	0.0130413	181	5:1219627:G:A	rs1236852017	0.939268	-0.0181438	0.238139	14.5408	1.8675e-05	A	MODERATE	missense_variant	1557	501	E/K	2.42e-05	3.527e-05	0.868	31	0.000006	0.280662	0.8699	0.957698	-	-	-	rs11747993
eGFRcrea	dmg_cadd	SLC6A19	389313	1.59161e-27	0.0948583	0.00872614	0.0130413	181	5:1216922:G:A	rs751730038	0.954243	-0.0161448	0.281366	9.63287	1.23716e-05	A	MODERATE	missense_variant	1206	384	D/N	3.193e-05	0	0.127	21.7	0.000005	0.035515	-0.4953	0.572403	-	-	-	rs11747993
eGFRcrea	dmg_cadd	SLC6A19	389313	1.59161e-27	0.0948583	0.00872614	0.0130413	181	5:1219577:T:C	rs905741990	0.96945	0.0157461	0.41114	5.42194	6.96347e-06	C	MODERATE	missense_variant	1507	484	L/P	4.001e-06	8.825e-06	0.814	-	0.000000	0.289958	0.2793	0.964257	-	-	-	rs11747993
eGFRcrea	dmg_cadd	SLC6A19	389313	1.59161e-27	0.0948583	0.00872614	0.0130413	181	5:1201678:G:A	rs138944821	0.975532	-0.00201605	0.0657325	174.401	0.000223986	A	MODERATE	missense_variant	84	10	G/S	0.0001488	0.0002272	0.361	24.4	0.000000	0.055787	-0.4354	0.949959	-	-	-	rs11747993
eGFRcrea	dmg_cadd	SLC6A19	389313	1.59161e-27	0.0948583	0.00872614	0.0130413	181	5:1208761:C:T	rs200783817	0.9893	0.00359678	0.268188	11.4789	1.47425e-05	T	MODERATE	missense_variant	274	73	P/L	6.376e-05	5.296e-05	0.828	29.0	0.000000	0.177668	0.9231	0.827964	-	-	-	rs11747993
eGFRcrea	dmg_cadd	SLC6A19	389313	1.59161e-27	0.0948583	0.00872614	0.0130413	181	5:1219066:TCA:T	rs1246076264	0.996436	-0.00190583	0.426646	4.38397	5.6304e-06	T	HIGH	frameshift_variant	1393-1395	446-447	LR/LX	3.997e-06	8.861e-06	-	-	-	-	-	-	-	-	HC	rs11747993
eGFRcrea	ptv_dmg	PKHD1	389313	1.07282e-24	0.0576378	0.005618	0.0307043	215	6:52024685:G:A	rs45517932	1.77875e-16	0.0867726	0.0105356	6714.54	0.00862358	A	MODERATE	missense_variant	5389	1709	L/F	0.002821	0.005279	0.614	24.3	0.000077	0.149495	0.3511	0.722365	Conflicting_interpretations_of_pathogenicity	Autosomal_recessive_polycystic_kidney_disease&not_specified&not_provided	-	-
eGFRcrea	ptv_dmg	PKHD1	389313	1.07282e-24	0.0576378	0.005618	0.0307043	215	6:52083201:G:A	rs137852944	5.33835e-05	0.153444	0.0379784	513.867	0.000659966	A	MODERATE	missense_variant	371	36	T/M	0.0004457	0.0008184	0.749	25.2	0.000003	0.205472	0.8250	0.566370	Pathogenic	Polycystic_kidney_dysplasia&Periportal_fibrosis&Oligohydramnios&Polycystic_liver_disease&Autosomal_recessive_polycystic_kidney_disease&Colorectal_cancer,_protection_against&not_provided	-	-
eGFRcrea	ptv_dmg	PKHD1	389313	1.07282e-24	0.0576378	0.005618	0.0307043	215	6:51659217:G:A	rs141349745	8.56327e-05	0.171387	0.0436315	390.974	0.000502133	A	MODERATE	missense_variant	11173	3637	R/C	0.0002033	0.0004056	0.613	25.1	0.058703	0.064337	0.3808	0.338639	Uncertain_significance	Autosomal_recessive_polycystic_kidney_disease&not_provided	-	rs12212034,rs76572975
eGFRcrea	ptv_dmg	PKHD1	389313	1.07282e-24	0.0576378	0.005618	0.0307043	215	6:52055593:A:T	rs749293235	0.00249853	0.311107	0.102896	70.4095	9.04279e-05	T	HIGH	stop_gained	2094	610	Y/*	1.195e-05	2.644e-05	-	-	0.041924	-	-	0.074103	Pathogenic/Likely_pathogenic	Autosomal_recessive_polycystic_kidney_disease	HC	-
eGFRcrea	ptv_dmg	PKHD1	389313	1.07282e-24	0.0576378	0.005618	0.0307043	215	6:52079936:AC:A	rs398124483	0.00553612	0.316414	0.114062	58.5634	7.52137e-05	A	HIGH	frameshift_variant	617-618	118	S/X	5.568e-05	0.0001143	-	-	-	-	-	-	-	-	HC	-
eGFRcrea	ptv_dmg	PKHD1	389313	1.07282e-24	0.0576378	0.005618	0.0307043	215	6:51754858:G:A	-	0.00582469	-1.18517	0.4298	4.05383	5.20639e-06	A	MODERATE	missense_variant	8987	2908	A/V	-	-	0.528	-	0.000033	0.101507	0.2346	0.681330	-	-	-	-
eGFRcrea	ptv_dmg	PKHD1	389313	1.07282e-24	0.0576378	0.005618	0.0307043	215	6:52028349:C:T	rs142107837	0.0115128	0.577738	0.22865	14.5348	1.86672e-05	T	MODERATE	missense_variant,splice_region_variant	3631	1123	G/S	7.958e-06	1.76e-05	0.613	24.1	0.000955	0.187458	0.4002	0.764945	Pathogenic/Likely_pathogenic	Autosomal_recessive_polycystic_kidney_disease	-	-
eGFRcrea	ptv_dmg	PKHD1	389313	1.07282e-24	0.0576378	0.005618	0.0307043	215	6:51959946:G:T	rs753429413	0.0124667	0.36136	0.144622	36.6459	4.70648e-05	T	MODERATE	missense_variant	6096	1944	D/E	1.195e-05	2.646e-05	0.530	24.3	0.000052	0.089749	0.0889	0.448298	-	-	-	-
eGFRcrea	ptv_dmg	PKHD1	389313	1.07282e-24	0.0576378	0.005618	0.0307043	215	6:51746853:C:A	rs148932323	0.0149211	0.0320876	0.0131815	4283.14	0.0055009	A	MODERATE	missense_variant	10130	3289	S/I	0.003208	0.00492	0.679	20.4	0.024391	-	0.1049	0.194135	Conflicting_interpretations_of_pathogenicity	Autosomal_recessive_polycystic_kidney_disease&not_specified&not_provided	-	-
eGFRcrea	ptv_dmg	PKHD1	389313	1.07282e-24	0.0576378	0.005618	0.0307043	215	6:51934134:T:C	rs369626030	0.0167488	0.720794	0.301313	9.3631	1.20252e-05	C	MODERATE	missense_variant	6361	2033	R/G	1.194e-05	8.803e-06	0.705	25.8	0.000107	0.240861	0.2938	0.644046	Uncertain_significance	Autosomal_recessive_polycystic_kidney_disease	-	-
eGFRcrea	ptv_dmg	PKHD1	389313	1.07282e-24	0.0576378	0.005618	0.0307043	215	6:51959953:T:C	rs1210846081	0.0200875	0.255893	0.110075	61.152	7.85383e-05	C	MODERATE	missense_variant	6089	1942	D/G	-	-	0.659	-	0.001691	0.330387	0.6908	0.789664	Pathogenic/Likely_pathogenic	Autosomal_recessive_polycystic_kidney_disease	-	-
eGFRcrea	ptv_dmg	PKHD1	389313	1.07282e-24	0.0576378	0.005618	0.0307043	215	6:52024676:C:T	rs141103838	0.0220711	0.0724399	0.031645	740.355	0.000950848	T	MODERATE	missense_variant	5398	1712	G/R	0.0007401	0.0008977	0.772	23.5	0.000504	0.515365	1.0707	0.510867	Conflicting_interpretations_of_pathogenicity	Autosomal_recessive_polycystic_kidney_disease&not_provided	-	-
eGFRcrea	ptv_dmg	PKHD1	389313	1.07282e-24	0.0576378	0.005618	0.0307043	215	6:52017560:A:C	CM100418	0.0229635	0.58911	0.259058	11.3574	1.45864e-05	C	MODERATE	missense_variant	5714	1817	V/G	-	-	0.730	-	0.081954	0.207517	0.5168	0.643393	-	-	-	-
eGFRcrea	ptv_dmg	PKHD1	389313	1.07282e-24	0.0576378	0.005618	0.0307043	215	6:51619323:C:T	-	0.0236277	-0.68533	0.302824	8.78668	1.12849e-05	T	MODERATE	missense_variant	12247	3995	E/K	-	-	0.472	-	0.000205	0.159078	0.7257	0.181340	-	-	-	rs12212034,rs76572975
eGFRcrea	ptv_dmg	PKHD1	389313	1.07282e-24	0.0576378	0.005618	0.0307043	215	6:51883163:A:G	rs398124492	0.0248837	0.228113	0.101691	72.7709	9.34606e-05	G	MODERATE	missense_variant	7544	2427	I/T	1.99e-05	4.399e-05	0.672	23.7	0.000000	0.173242	0.1740	0.677320	Conflicting_interpretations_of_pathogenicity	Autosomal_recessive_polycystic_kidney_disease&not_provided	-	rs10456652
eGFRcrea	ptv_dmg	PKHD1	389313	1.07282e-24	0.0576378	0.005618	0.0307043	215	6:52045000:C:T	-	0.0315984	0.494194	0.229916	14.032	1.80215e-05	T	MODERATE	missense_variant	2945	894	G/E	-	-	0.825	-	0.000928	0.505163	0.9894	0.754955	-	-	-	-
eGFRcrea	ptv_dmg	PKHD1	389313	1.07282e-24	0.0576378	0.005618	0.0307043	215	6:51847815:G:T	rs1454044383	0.0316827	0.749935	0.349068	6.26099	8.04107e-06	T	MODERATE	missense_variant	8331	2689	D/E	3.981e-06	8.809e-06	0.621	23.4	0.000001	0.202481	0.0135	0.243590	-	-	-	rs10456652
eGFRcrea	ptv_dmg	PKHD1	389313	1.07282e-24	0.0576378	0.005618	0.0307043	215	6:51791359:C:A	rs747322128	0.0322566	0.230034	0.107431	67.1525	8.62449e-05	A	MODERATE	missense_variant	8581	2773	V/L	1.194e-05	2.641e-05	0.678	25.6	0.000004	0.15288	0.3057	0.745948	Conflicting_interpretations_of_pathogenicity	Autosomal_recessive_polycystic_kidney_disease&not_provided	-	-
eGFRcrea	ptv_dmg	PKHD1	389313	1.07282e-24	0.0576378	0.005618	0.0307043	215	6:51934274:T:A	-	0.0393301	-0.560005	0.271753	10.2089	1.31114e-05	A	MODERATE	missense_variant	6221	1986	H/L	-	-	0.697	-	0.000009	0.364288	0.5697	0.670810	-	-	-	-
eGFRcrea	ptv_dmg	PKHD1	389313	1.07282e-24	0.0576378	0.005618	0.0307043	215	6:52046182:G:A	rs199531851	0.0476563	0.19619	0.0990648	78.3834	0.000100669	A	MODERATE	missense_variant	2678	805	P/L	5.175e-05	0.0001145	0.710	23.6	0.001202	0.287092	0.4134	0.758985	Conflicting_interpretations_of_pathogenicity	Autosomal_recessive_polycystic_kidney_disease&not_provided	-	-
eGFRcrea	ptv_dmg	PKHD1	389313	1.07282e-24	0.0576378	0.005618	0.0307043	215	6:51747949:A:G	rs1364801105	0.0515348	-0.635592	0.326447	6.97998	8.96448e-06	G	MODERATE	missense_variant	9931	3223	S/P	3.981e-06	8.808e-06	0.478	23.7	0.001186	0.176471	0.1619	0.404861	-	-	-	-
eGFRcrea	ptv_dmg	PKHD1	389313	1.07282e-24	0.0576378	0.005618	0.0307043	215	6:52048533:C:A	rs865780152	0.0528375	-0.679526	0.35095	6.04736	7.76671e-06	A	MODERATE	missense_variant	2630	789	G/V	-	-	0.658	28.8	0.000032	0.18149	0.5559	0.549271	-	-	-	-
eGFRcrea	ptv_dmg	PKHD1	389313	1.07282e-24	0.0576378	0.005618	0.0307043	215	6:52083204:C:T	rs906413182	0.0601317	0.540333	0.287438	10.3567	1.33012e-05	T	MODERATE	missense_variant	368	35	G/E	-	-	0.815	24.2	0.000009	0.255099	0.6932	0.711637	-	-	-	-
eGFRcrea	ptv_dmg	PKHD1	389313	1.07282e-24	0.0576378	0.005618	0.0307043	215	6:52025912:T:G	-	0.0611009	0.65139	0.347823	6.56543	8.43207e-06	G	MODERATE	missense_variant	4162	1300	T/P	-	-	0.606	-	0.000084	0.458652	0.7289	0.761145	-	-	-	-
eGFRcrea	ptv_dmg	PKHD1	389313	1.07282e-24	0.0576378	0.005618	0.0307043	215	6:51836414:T:TG	-	0.0621684	0.888218	0.476233	5.21582	6.69875e-06	TG	HIGH	frameshift_variant	8427	2721	P/PX	-	-	-	-	-	-	-	-	-	-	HC	rs10456652
eGFRcrea	ptv_dmg	PKHD1	389313	1.07282e-24	0.0576378	0.005618	0.0307043	215	6:52050247:T:C	-	0.0671095	0.436273	0.238278	13.1825	1.69305e-05	C	MODERATE	missense_variant	2453	730	E/G	-	-	0.603	-	0.000038	0.281522	0.6834	0.656607	-	-	-	-
eGFRcrea	ptv_dmg	PKHD1	389313	1.07282e-24	0.0576378	0.005618	0.0307043	215	6:52043102:C:T	rs773136605	0.0697042	-0.733304	0.404285	5.93646	7.62428e-06	T	MODERATE	missense_variant	3118	952	G/R	2.394e-05	2.651e-05	0.829	-	0.000000	0.721448	1.1117	0.663043	Pathogenic	Autosomal_recessive_polycystic_kidney_disease&not_provided	-	-
eGFRcrea	ptv_dmg	PKHD1	389313	1.07282e-24	0.0576378	0.005618	0.0307043	215	6:52048588:A:AT	rs767737392	0.0712816	0.266924	0.147989	35.1974	4.52046e-05	AT	HIGH	frameshift_variant	2575	771	S/IX	1.193e-05	2.639e-05	-	-	-	-	-	-	-	-	HC	-
eGFRcrea	ptv_dmg	PKHD1	389313	1.07282e-24	0.0576378	0.005618	0.0307043	215	6:51744444:G:A	-	0.076957	0.559582	0.316394	11.169	1.43445e-05	A	MODERATE	missense_variant	10361	3366	P/L	-	-	0.575	-	0.000384	0.164812	0.6152	0.776781	-	-	-	-
eGFRcrea	ptv_dmg	PKHD1	389313	1.07282e-24	0.0576378	0.005618	0.0307043	215	6:52048536:A:C	-	0.0770852	0.877685	0.496469	3.01996	3.87857e-06	C	MODERATE	missense_variant	2627	788	L/R	-	-	0.658	-	0.016509	0.449291	0.6493	0.595775	-	-	-	-
eGFRcrea	ptv_dmg	PKHD1	389313	1.07282e-24	0.0576378	0.005618	0.0307043	215	6:51632599:CA:C	rs747170980	0.0783946	0.796112	0.452316	4.25043	5.45888e-06	C	HIGH	frameshift_variant	11894-11895	3877	L/X	7.971e-06	1.765e-05	-	-	-	-	-	-	-	-	HC	rs12212034,rs76572975
eGFRcrea	ptv_dmg	PKHD1	389313	1.07282e-24	0.0576378	0.005618	0.0307043	215	6:51934191:A:C	-	0.0812458	0.35374	0.202891	22.6293	2.90631e-05	C	MODERATE	missense_variant	6304	2014	Y/D	-	-	0.597	-	0.017293	0.288187	0.4269	0.486910	-	-	-	-
eGFRcrea	ptv_dmg	PKHD1	389313	1.07282e-24	0.0576378	0.005618	0.0307043	215	6:51903663:TC:T	-	0.0825984	-0.861537	0.496333	3.00903	3.86454e-06	T	HIGH	frameshift_variant	7193-7194	2310	G/X	-	-	-	-	-	-	-	-	-	-	HC	rs10456652
eGFRcrea	ptv_dmg	PKHD1	389313	1.07282e-24	0.0576378	0.005618	0.0307043	215	6:51747898:G:A	rs1057516577	0.0874749	0.527097	0.308447	10.8779	1.39706e-05	A	HIGH	stop_gained	9982	3240	R/*	7.961e-06	8.804e-06	-	-	0.000004	-	-	0.193378	Pathogenic/Likely_pathogenic	Autosomal_recessive_polycystic_kidney_disease&not_provided	HC	-
eGFRcrea	ptv_dmg	PKHD1	389313	1.07282e-24	0.0576378	0.005618	0.0307043	215	6:51659488:GA:G	rs770461067	0.0897486	0.191548	0.112893	58.6805	7.53642e-05	G	HIGH	frameshift_variant	10901-10902	3546	V/X	1.599e-05	3.545e-05	-	-	-	-	-	-	-	-	HC	rs12212034,rs76572975
eGFRcrea	ptv_dmg	PKHD1	389313	1.07282e-24	0.0576378	0.005618	0.0307043	215	6:52058469:C:T	-	0.0924513	0.864182	0.513597	4.1955	5.38833e-06	T	MODERATE	missense_variant	1630	456	A/T	-	-	0.508	-	0.000475	0.069632	0.2985	0.577788	-	-	-	-
eGFRcrea	ptv_dmg	PKHD1	389313	1.07282e-24	0.0576378	0.005618	0.0307043	215	6:52050266:G:A	COSV61875269	0.0932248	-0.721273	0.42968	4.09894	5.26432e-06	A	MODERATE	missense_variant	2434	724	P/S	-	-	0.363	-	0.000076	0.144741	0.5050	0.613652	-	-	-	-
eGFRcrea	ptv_dmg	PKHD1	389313	1.07282e-24	0.0576378	0.005618	0.0307043	215	6:52025334:GGACAAGGCATCCAT:G	rs1355702609	0.095003	-0.432798	0.259226	11.009	1.4139e-05	G	HIGH	frameshift_variant	4726-4740	1488-1492	MDALS/X	-	-	-	-	-	-	-	-	-	-	HC	-
eGFRcrea	ptv_dmg	PKHD1	389313	1.07282e-24	0.0576378	0.005618	0.0307043	215	6:52083205:C:T	rs780558152	0.105166	0.195278	0.120519	51.9196	6.6681e-05	T	MODERATE	missense_variant	367	35	G/R	2.785e-05	3.52e-05	0.795	24.8	0.000009	0.270806	0.6932	0.612733	-	-	-	-
eGFRcrea	ptv_dmg	PKHD1	389313	1.07282e-24	0.0576378	0.005618	0.0307043	215	6:52045043:G:A	rs752646435	0.108269	-0.79708	0.496308	3.00696	3.86188e-06	A	MODERATE	missense_variant	2902	880	R/C	3.585e-05	0	0.627	25.0	0.000066	0.298227	0.5521	0.648725	Uncertain_significance	Autosomal_recessive_polycystic_kidney_disease	-	-
eGFRcrea	ptv_dmg	PKHD1	389313	1.07282e-24	0.0576378	0.005618	0.0307043	215	6:51754846:G:A	rs145175102	0.113014	0.267366	0.168707	28.2513	3.62836e-05	A	MODERATE	missense_variant	8999	2912	T/I	7.97e-06	8.822e-06	0.551	23.1	0.000360	0.154558	0.4542	0.478119	-	-	-	-
eGFRcrea	ptv_dmg	PKHD1	389313	1.07282e-24	0.0576378	0.005618	0.0307043	215	6:52059953:C:T	-	0.117197	0.439273	0.280391	10.3616	1.33076e-05	T	MODERATE	missense_variant	1472	403	S/N	-	-	0.435	24.4	0.000000	0.149569	0.7333	0.676230	-	-	-	-
eGFRcrea	ptv_dmg	PKHD1	389313	1.07282e-24	0.0576378	0.005618	0.0307043	215	6:51887173:G:A	-	0.117588	0.766814	0.489983	3.66437	4.7062e-06	A	MODERATE	missense_variant	7333	2357	L/F	-	-	0.473	-	0.000002	0.196209	0.4254	0.534851	-	-	-	rs10456652
eGFRcrea	ptv_dmg	PKHD1	389313	1.07282e-24	0.0576378	0.005618	0.0307043	215	6:52043020:G:A	rs747895516	0.118021	0.156421	0.100069	73.7592	9.473e-05	A	MODERATE	missense_variant	3200	979	T/I	1.593e-05	3.525e-05	0.651	25.3	0.000006	0.183188	0.3366	0.622115	Conflicting_interpretations_of_pathogenicity	Autosomal_recessive_polycystic_kidney_disease	-	-
eGFRcrea	ptv_dmg	PKHD1	389313	1.07282e-24	0.0576378	0.005618	0.0307043	215	6:51912381:A:C	rs1254909885	0.119569	0.418602	0.268924	12.7299	1.63492e-05	C	MODERATE	missense_variant	6581	2106	L/R	3.986e-06	0	0.761	-	0.002144	0.428034	1.1039	0.601721	-	-	-	rs10456652
eGFRcrea	ptv_dmg	PKHD1	389313	1.07282e-24	0.0576378	0.005618	0.0307043	215	6:51659447:G:T	rs1431354243	0.123946	-0.660874	0.42958	4.51361	5.79689e-06	T	MODERATE	missense_variant	10943	3560	S/Y	3.994e-06	8.845e-06	0.589	25.8	0.000103	0.088416	0.3275	0.617213	-	-	-	rs12212034,rs76572975
eGFRcrea	ptv_dmg	PKHD1	389313	1.07282e-24	0.0576378	0.005618	0.0307043	215	6:52058438:C:G	rs750730042	0.13163	-0.490013	0.325006	7.04498	9.04797e-06	G	MODERATE	missense_variant	1661	466	G/A	7.96e-06	0	0.543	-	0.000021	0.077726	0.4264	0.369533	Conflicting_interpretations_of_pathogenicity	Autosomal_recessive_polycystic_kidney_disease	-	-
eGFRcrea	ptv_dmg	PKHD1	389313	1.07282e-24	0.0576378	0.005618	0.0307043	215	6:51934124:G:A	rs757084465	0.134457	-0.303213	0.20258	18.2624	2.34546e-05	A	MODERATE	missense_variant	6371	2036	T/I	3.979e-06	8.802e-06	0.623	-	0.000148	0.14397	0.3614	0.524733	-	-	-	-
eGFRcrea	ptv_dmg	PKHD1	389313	1.07282e-24	0.0576378	0.005618	0.0307043	215	6:52056761:CAAGT:C	rs777295562	0.135146	0.620513	0.415305	4.83069	6.20412e-06	C	HIGH	frameshift_variant	1890-1894	542-544	LLA/LX	3.986e-06	8.827e-06	-	-	-	-	-	-	-	-	HC	-
eGFRcrea	ptv_dmg	PKHD1	389313	1.07282e-24	0.0576378	0.005618	0.0307043	215	6:52024789:A:G	-	0.136037	-0.640657	0.429765	4.09338	5.25719e-06	G	MODERATE	missense_variant	5285	1674	V/A	-	-	0.580	-	0.004305	0.082655	0.3397	0.608336	-	-	-	-
eGFRcrea	ptv_dmg	PKHD1	389313	1.07282e-24	0.0576378	0.005618	0.0307043	215	6:52062660:C:A	rs778329699	0.139277	0.206185	0.139457	38.2117	4.90758e-05	A	MODERATE	missense_variant,splice_region_variant	1241	326	G/V	3.981e-06	8.807e-06	0.889	33	0.000001	0.608627	0.9745	0.885793	Uncertain_significance	Autosomal_recessive_polycystic_kidney_disease	-	-
eGFRcrea	ptv_dmg	PKHD1	389313	1.07282e-24	0.0576378	0.005618	0.0307043	215	6:51754873:T:A	-	0.14237	-0.991012	0.675527	2.3371	3.00157e-06	A	MODERATE	missense_variant	8972	2903	Y/F	-	-	0.457	-	0.000003	0.135663	0.2931	0.720973	-	-	-	-
eGFRcrea	ptv_dmg	PKHD1	389313	1.07282e-24	0.0576378	0.005618	0.0307043	215	6:51747919:G:A	rs375893331	0.143172	0.379189	0.258995	11.8749	1.52511e-05	A	MODERATE	missense_variant	9961	3233	P/S	3.981e-06	8.804e-06	0.424	-	0.000000	0.117247	0.1792	0.722219	-	-	-	-
eGFRcrea	ptv_dmg	PKHD1	389313	1.07282e-24	0.0576378	0.005618	0.0307043	215	6:51748377:C:T	CM1313819	0.143828	0.888919	0.608148	1.99902	2.56737e-06	T	MODERATE	missense_variant	9503	3080	G/E	-	-	0.902	-	0.000001	0.381761	0.5162	0.764809	-	-	-	-
eGFRcrea	ptv_dmg	PKHD1	389313	1.07282e-24	0.0576378	0.005618	0.0307043	215	6:51772769:G:C	rs727504086	0.145817	0.299972	0.206242	18.2042	2.33799e-05	C	MODERATE	missense_variant	8839	2859	L/V	7.981e-06	8.827e-06	0.626	23.6	0.000229	0.150414	0.6189	0.505074	-	-	-	-
eGFRcrea	ptv_dmg	PKHD1	389313	1.07282e-24	0.0576378	0.005618	0.0307043	215	6:51659366:A:AAGTT	rs1195276132	0.147907	0.712871	0.492667	3.216	4.13036e-06	AAGTT	HIGH	stop_gained,frameshift_variant	11024	3587	F/*LX	3.986e-06	8.816e-06	-	-	-	-	-	-	-	-	HC	rs12212034,rs76572975
eGFRcrea	ptv_dmg	PKHD1	389313	1.07282e-24	0.0576378	0.005618	0.0307043	215	6:51748308:C:T	rs753264751	0.155619	0.240244	0.169191	28.3585	3.64212e-05	T	MODERATE	missense_variant	9572	3103	G/D	7.964e-06	1.763e-05	0.850	25.2	0.000000	0.296257	0.8689	0.711561	-	-	-	-
eGFRcrea	ptv_dmg	PKHD1	389313	1.07282e-24	0.0576378	0.005618	0.0307043	215	6:52054156:C:T	rs769867380	0.157856	0.404418	0.28635	9.54193	1.22548e-05	T	MODERATE	missense_variant	2110	616	A/T	3.98e-06	8.807e-06	0.593	-	0.000005	0.15932	0.6439	0.631506	-	-	-	-
eGFRcrea	ptv_dmg	PKHD1	389313	1.07282e-24	0.0576378	0.005618	0.0307043	215	6:52058426:C:T	rs776845008	0.159712	-0.282591	0.200983	19.5351	2.50892e-05	T	MODERATE	missense_variant	1673	470	G/D	-	-	0.805	24.4	0.000023	0.354416	0.8276	0.662916	-	-	-	-
eGFRcrea	ptv_dmg	PKHD1	389313	1.07282e-24	0.0576378	0.005618	0.0307043	215	6:52082443:C:T	-	0.164414	0.498482	0.358523	6.97839	8.96245e-06	T	MODERATE	missense_variant	494	77	C/Y	-	-	0.843	-	0.000000	0.43271	1.0830	0.737062	-	-	-	-
eGFRcrea	ptv_dmg	PKHD1	389313	1.07282e-24	0.0576378	0.005618	0.0307043	215	6:51747830:T:A	rs1225560606	0.167729	-0.42226	0.306088	7.99072	1.02626e-05	A	MODERATE	missense_variant	10050	3262	K/N	-	-	0.303	-	0.014011	0.043999	0.0341	0.657623	-	-	-	-
eGFRcrea	ptv_dmg	PKHD1	389313	1.07282e-24	0.0576378	0.005618	0.0307043	215	6:51775867:G:A	rs774604849	0.168224	-0.255106	0.185137	29.3124	3.76463e-05	A	MODERATE	missense_variant	8759	2832	A/V	8.002e-06	1.771e-05	0.524	27.1	0.001235	0.239103	0.6835	0.737178	-	-	-	-
eGFRcrea	ptv_dmg	PKHD1	389313	1.07282e-24	0.0576378	0.005618	0.0307043	215	6:51775844:G:A	rs200432861	0.172591	0.279534	0.204949	18.494	2.37521e-05	A	MODERATE	missense_variant	8782	2840	R/C	2.402e-05	4.428e-05	0.716	25.8	0.000971	0.193727	0.3199	0.681831	Pathogenic/Likely_pathogenic	Autosomal_recessive_polycystic_kidney_disease&not_provided	-	-
eGFRcrea	ptv_dmg	PKHD1	389313	1.07282e-24	0.0576378	0.005618	0.0307043	215	6:52024681:G:A	rs749294509	0.175232	0.222699	0.164282	32.6728	4.19621e-05	A	MODERATE	missense_variant	5393	1710	P/L	5.173e-05	7.921e-05	0.479	24.4	0.002236	0.198732	0.0644	0.690865	Uncertain_significance	Autosomal_recessive_polycystic_kidney_disease	-	-
eGFRcrea	ptv_dmg	PKHD1	389313	1.07282e-24	0.0576378	0.005618	0.0307043	215	6:51747901:C:T	rs980098360	0.176784	-0.211122	0.156303	32.1834	4.13336e-05	T	MODERATE	missense_variant	9979	3239	G/S	-	-	0.683	-	0.000000	0.215529	0.7424	0.818749	-	-	-	-
eGFRcrea	ptv_dmg	PKHD1	389313	1.07282e-24	0.0576378	0.005618	0.0307043	215	6:52046020:A:C	rs769143280	0.179035	0.473765	0.352574	6.23462	8.00721e-06	C	MODERATE	missense_variant	2840	859	L/W	3.983e-06	8.816e-06	0.589	27.8	0.000010	0.334072	0.5540	0.840991	Uncertain_significance	not_provided	-	-
eGFRcrea	ptv_dmg	PKHD1	389313	1.07282e-24	0.0576378	0.005618	0.0307043	215	6:51791331:C:G	rs147222255	0.179968	0.0176118	0.0131347	4321.45	0.00555009	G	MODERATE	missense_variant	8609	2782	G/A	0.002659	0.004957	0.431	23.1	0.000019	0.09086	0.1859	0.638092	Conflicting_interpretations_of_pathogenicity	Autosomal_recessive_polycystic_kidney_disease&not_specified&not_provided	-	-
eGFRcrea	ptv_dmg	PKHD1	389313	1.07282e-24	0.0576378	0.005618	0.0307043	215	6:52048525:A:T	rs141645484	0.189835	0.401957	0.306588	10.6335	1.36567e-05	T	MODERATE	missense_variant	2638	792	F/I	1.591e-05	3.517e-05	0.758	26.5	0.000000	0.216119	0.9730	0.663679	-	-	-	-
eGFRcrea	ptv_dmg	PKHD1	389313	1.07282e-24	0.0576378	0.005618	0.0307043	215	6:52025315:GA:G	-	0.203074	-0.514404	0.404138	7.28754	9.35948e-06	G	HIGH	frameshift_variant	4758-4759	1498-1499	SL/SX	-	-	-	-	-	-	-	-	-	-	HC	-
eGFRcrea	ptv_dmg	PKHD1	389313	1.07282e-24	0.0576378	0.005618	0.0307043	215	6:52025324:TG:T	rs1325403863	0.203319	0.375105	0.294858	9.71979	1.24833e-05	T	HIGH	frameshift_variant	4749-4750	1495-1496	TS/TX	-	-	-	-	-	-	-	-	-	-	HC	-
eGFRcrea	ptv_dmg	PKHD1	389313	1.07282e-24	0.0576378	0.005618	0.0307043	215	6:52065000:TG:T	rs398124501	0.204025	0.196561	0.154752	34.0656	4.37509e-05	T	HIGH	frameshift_variant	1194-1195	310-311	TT/TX	2.392e-05	3.534e-05	-	-	-	-	-	-	-	-	HC	-
eGFRcrea	ptv_dmg	PKHD1	389313	1.07282e-24	0.0576378	0.005618	0.0307043	215	6:51748665:C:T	-	0.210317	-0.305289	0.243706	14.4909	1.86109e-05	T	MODERATE	missense_variant,splice_region_variant	9215	2984	G/D	-	-	0.823	33	0.000000	0.279194	0.6962	0.877459	-	-	-	-
eGFRcrea	ptv_dmg	PKHD1	389313	1.07282e-24	0.0576378	0.005618	0.0307043	215	6:52010436:A:C	rs202016058	0.212107	0.498048	0.399143	5.21881	6.70259e-06	C	MODERATE	missense_variant	5888	1875	V/G	7.959e-06	1.761e-05	0.889	-	0.000004	0.353835	0.8262	0.831782	-	-	-	-
eGFRcrea	ptv_dmg	PKHD1	389313	1.07282e-24	0.0576378	0.005618	0.0307043	215	6:52066059:G:A	rs1373752425	0.221207	0.305859	0.250023	14.9203	1.91623e-05	A	MODERATE	missense_variant	1061	266	P/L	-	-	0.922	31	0.000002	0.483587	1.0585	0.791245	-	-	-	-
eGFRcrea	ptv_dmg	PKHD1	389313	1.07282e-24	0.0576378	0.005618	0.0307043	215	6:51748465:T:C	rs750812060	0.241718	-0.289857	0.247593	12.3636	1.58788e-05	C	MODERATE	missense_variant	9415	3051	I/V	-	-	0.432	-	0.000016	0.060248	0.2752	0.487247	-	-	-	-
eGFRcrea	ptv_dmg	PKHD1	389313	1.07282e-24	0.0576378	0.005618	0.0307043	215	6:51648091:G:A	rs41273722	0.247101	0.0213311	0.0184299	2179.08	0.00279862	A	MODERATE	missense_variant	11602	3780	P/S	0.001426	0.002548	0.278	23.6	0.000116	0.043996	0.0922	0.328658	Conflicting_interpretations_of_pathogenicity	Autosomal_recessive_polycystic_kidney_disease&not_specified&not_provided	-	rs12212034,rs76572975
eGFRcrea	ptv_dmg	PKHD1	389313	1.07282e-24	0.0576378	0.005618	0.0307043	215	6:51867879:G:A	rs752994816	0.250019	-0.285378	0.248089	12.2441	1.57253e-05	A	MODERATE	missense_variant	7981	2573	R/C	1.597e-05	2.65e-05	0.893	32	0.000171	0.554364	0.9329	0.819566	Conflicting_interpretations_of_pathogenicity	Autosomal_recessive_polycystic_kidney_disease&not_provided	-	rs10456652
eGFRcrea	ptv_dmg	PKHD1	389313	1.07282e-24	0.0576378	0.005618	0.0307043	215	6:51847781:A:G	-	0.251782	0.542699	0.473546	4.21667	5.41553e-06	G	MODERATE	missense_variant	8365	2701	Y/H	-	-	0.640	-	0.000261	0.243986	0.9132	0.793256	-	-	-	rs10456652
eGFRcrea	ptv_dmg	PKHD1	389313	1.07282e-24	0.0576378	0.005618	0.0307043	215	6:52022858:G:A	rs770522674	0.252607	0.347093	0.303392	8.91754	1.14529e-05	A	HIGH	stop_gained	5587	1775	R/*	3.98e-06	8.805e-06	-	38	0.377033	-	-	0.263998	Pathogenic	Autosomal_recessive_polycystic_kidney_disease	HC	-
eGFRcrea	ptv_dmg	PKHD1	389313	1.07282e-24	0.0576378	0.005618	0.0307043	215	6:52058577:C:G	rs140458350	0.261879	-0.363921	0.324362	7.31781	9.39836e-06	G	MODERATE	missense_variant	1522	420	G/R	7.985e-06	1.772e-05	0.529	-	0.000000	0.373344	0.4460	0.693338	-	-	-	-
eGFRcrea	ptv_dmg	PKHD1	389313	1.07282e-24	0.0576378	0.005618	0.0307043	215	6:51632660:G:A	rs779140640	0.26195	0.36864	0.328616	7.56396	9.7145e-06	A	MODERATE	missense_variant	11834	3857	S/L	1.993e-05	2.647e-05	0.353	23.2	0.050514	0.125493	0.5469	0.198071	-	-	-	rs12212034,rs76572975
eGFRcrea	ptv_dmg	PKHD1	389313	1.07282e-24	0.0576378	0.005618	0.0307043	215	6:51868014:C:T	rs142487082	0.264367	0.221183	0.19817	19.0017	2.44042e-05	T	MODERATE	missense_variant	7846	2528	D/N	3.192e-05	7.066e-05	0.721	25.6	0.000011	0.78994	1.1069	0.698317	Uncertain_significance	Autosomal_recessive_polycystic_kidney_disease	-	rs10456652
eGFRcrea	ptv_dmg	PKHD1	389313	1.07282e-24	0.0576378	0.005618	0.0307043	215	6:51934110:C:T	rs199589074	0.268785	0.285168	0.257868	14.1483	1.81709e-05	T	MODERATE	missense_variant,splice_region_variant	6385	2041	G/S	7.561e-05	2.64e-05	0.879	33	0.000219	0.6075	1.0266	0.932406	Uncertain_significance	Autosomal_recessive_polycystic_kidney_disease&not_provided	-	-
eGFRcrea	ptv_dmg	PKHD1	389313	1.07282e-24	0.0576378	0.005618	0.0307043	215	6:52059963:AG:A	rs766857175	0.274143	0.420874	0.384862	5.10498	6.5564e-06	A	HIGH	frameshift_variant	1461-1462	399-400	SL/SX	3.981e-06	0	-	-	-	-	-	-	-	-	HC	-
eGFRcrea	ptv_dmg	PKHD1	389313	1.07282e-24	0.0576378	0.005618	0.0307043	215	6:52024574:C:T	rs745387993	0.277369	0.292708	0.269467	10.6204	1.364e-05	T	MODERATE	missense_variant,splice_region_variant	5500	1746	G/S	1.998e-05	0	0.811	32	0.000597	0.546849	1.0973	0.761639	-	-	-	-
eGFRcrea	ptv_dmg	PKHD1	389313	1.07282e-24	0.0576378	0.005618	0.0307043	215	6:52033080:G:A	rs1365361692	0.283407	-0.327325	0.305142	8.15094	1.04684e-05	A	MODERATE	missense_variant	3578	1105	S/F	3.979e-06	8.797e-06	0.555	23.8	0.004964	0.119678	0.1422	0.630320	-	-	-	-
eGFRcrea	ptv_dmg	PKHD1	389313	1.07282e-24	0.0576378	0.005618	0.0307043	215	6:52079899:C:A	rs752327566	0.284476	-0.111035	0.10374	76.3204	9.80194e-05	A	HIGH	splice_donor_variant	-	-	-	1.591e-05	3.517e-05	-	33	-	-	-	-	-	-	HC	-
eGFRcrea	ptv_dmg	PKHD1	389313	1.07282e-24	0.0576378	0.005618	0.0307043	215	6:51748644:A:G	-	0.287151	0.512868	0.481841	5.11993	6.5756e-06	G	MODERATE	missense_variant	9236	2991	V/A	-	-	0.671	-	0.000230	0.211167	0.7427	0.618743	-	-	-	-
eGFRcrea	ptv_dmg	PKHD1	389313	1.07282e-24	0.0576378	0.005618	0.0307043	215	6:52055585:A:G	-	0.288134	0.343451	0.323332	9.09656	1.16828e-05	G	HIGH	splice_donor_variant	-	-	-	-	-	-	-	-	-	-	-	-	-	HC	-
eGFRcrea	ptv_dmg	PKHD1	389313	1.07282e-24	0.0576378	0.005618	0.0307043	215	6:52062655:G:A	rs398124503	0.290267	0.345598	0.326795	7.71027	9.9024e-06	A	HIGH	stop_gained	1246	328	R/*	2.786e-05	2.642e-05	-	37	0.000948	-	-	0.306625	Pathogenic/Likely_pathogenic	Autosomal_recessive_polycystic_kidney_disease&not_provided	HC	-
eGFRcrea	ptv_dmg	PKHD1	389313	1.07282e-24	0.0576378	0.005618	0.0307043	215	6:51659483:T:G	rs781344865	0.293312	-0.341439	0.324906	7.03882	9.04005e-06	G	MODERATE	missense_variant	10907	3548	Q/P	3.996e-06	8.859e-06	0.548	25.4	0.003444	0.114577	0.2804	0.789973	-	-	-	rs12212034,rs76572975
eGFRcrea	ptv_dmg	PKHD1	389313	1.07282e-24	0.0576378	0.005618	0.0307043	215	6:51870531:T:C	rs1010054201	0.301236	0.332361	0.321499	7.92609	1.01796e-05	C	MODERATE	missense_variant	7723	2487	T/A	-	-	0.524	-	0.000000	0.07641	0.3300	0.677332	-	-	-	rs10456652
eGFRcrea	ptv_dmg	PKHD1	389313	1.07282e-24	0.0576378	0.005618	0.0307043	215	6:51867977:A:G	rs761681284	0.308291	0.150016	0.147246	35.1744	4.51749e-05	G	MODERATE	missense_variant	7883	2540	L/P	7.973e-06	1.764e-05	0.840	26.4	0.002782	0.560443	0.7167	0.849574	Uncertain_significance	Autosomal_recessive_polycystic_kidney_disease	-	rs10456652
eGFRcrea	ptv_dmg	PKHD1	389313	1.07282e-24	0.0576378	0.005618	0.0307043	215	6:51744505:A:G	rs149798764	0.311546	0.0883582	0.0873118	97.4786	0.000125193	G	MODERATE	missense_variant	10300	3346	C/R	0.0003304	0.0003081	0.908	24.5	0.000008	0.585096	1.0852	0.774288	Conflicting_interpretations_of_pathogenicity	Autosomal_recessive_polycystic_kidney_disease&not_provided	-	-
eGFRcrea	ptv_dmg	PKHD1	389313	1.07282e-24	0.0576378	0.005618	0.0307043	215	6:52072143:A:G	rs773995900	0.315995	0.210821	0.210249	17.9009	2.29903e-05	G	MODERATE	missense_variant	838	192	S/P	-	-	0.638	26.2	0.000793	0.148244	0.0546	0.738087	-	-	-	-
eGFRcrea	ptv_dmg	PKHD1	389313	1.07282e-24	0.0576378	0.005618	0.0307043	215	6:51885890:A:C	rs762553057	0.316163	0.100301	0.100063	74.9666	9.62806e-05	C	MODERATE	missense_variant	7456	2398	W/G	2.397e-05	5.298e-05	0.794	29.4	0.000018	0.419163	0.3576	0.711948	Uncertain_significance	Autosomal_recessive_polycystic_kidney_disease	-	rs10456652
eGFRcrea	ptv_dmg	PKHD1	389313	1.07282e-24	0.0576378	0.005618	0.0307043	215	6:51959926:C:G	rs1439089364	0.317226	0.205504	0.205468	21.3085	2.73668e-05	G	MODERATE	missense_variant	6116	1951	G/A	3.982e-06	8.812e-06	0.614	23.3	0.000001	0.226186	0.9155	0.664440	-	-	-	-
eGFRcrea	ptv_dmg	PKHD1	389313	1.07282e-24	0.0576378	0.005618	0.0307043	215	6:51847918:T:G	rs748196998	0.330369	0.159844	0.164217	30.4579	3.91175e-05	G	MODERATE	missense_variant	8228	2655	H/P	3.98e-06	8.805e-06	0.819	24.6	0.000000	0.308826	0.6618	0.843456	-	-	-	rs10456652
eGFRcrea	ptv_dmg	PKHD1	389313	1.07282e-24	0.0576378	0.005618	0.0307043	215	6:51934115:A:T	rs777228780	0.333507	-0.311619	0.322228	7.39099	9.49235e-06	T	MODERATE	missense_variant	6380	2039	L/Q	-	-	0.817	29.2	0.244934	0.656844	0.9935	0.801295	-	-	-	-
eGFRcrea	ptv_dmg	PKHD1	389313	1.07282e-24	0.0576378	0.005618	0.0307043	215	6:52042885:A:C	rs1285186149	0.33935	0.188426	0.197211	19.5883	2.51575e-05	C	MODERATE	missense_variant	3335	1024	V/G	7.971e-06	1.765e-05	0.859	-	0.000994	0.238899	0.1206	0.710533	-	-	-	-
eGFRcrea	ptv_dmg	PKHD1	389313	1.07282e-24	0.0576378	0.005618	0.0307043	215	6:51748191:G:A	rs774077009	0.34475	-0.244888	0.25919	11.0309	1.41672e-05	A	MODERATE	missense_variant	9689	3142	T/I	-	-	0.649	-	0.000000	0.13318	0.3437	0.763968	-	-	-	-
eGFRcrea	ptv_dmg	PKHD1	389313	1.07282e-24	0.0576378	0.005618	0.0307043	215	6:51959948:C:T	rs774290802	0.357105	0.306989	0.333359	7.56488	9.71568e-06	T	MODERATE	missense_variant	6094	1944	D/N	2.391e-05	3.528e-05	0.475	26.5	0.000052	0.307389	0.7375	0.773994	Pathogenic	Autosomal_recessive_polycystic_kidney_disease	-	-
eGFRcrea	ptv_dmg	PKHD1	389313	1.07282e-24	0.0576378	0.005618	0.0307043	215	6:52046131:T:C	-	0.362367	-0.347853	0.381893	6.69202	8.59465e-06	C	MODERATE	missense_variant	2729	822	D/G	-	-	0.381	-	0.005283	0.136356	0.0840	0.323285	-	-	-	-
eGFRcrea	ptv_dmg	PKHD1	389313	1.07282e-24	0.0576378	0.005618	0.0307043	215	6:52080006:G:A	rs763835920	0.365194	0.293602	0.324238	7.20392	9.25209e-06	A	MODERATE	missense_variant,splice_region_variant	548	95	S/F	3.982e-06	8.814e-06	0.453	-	0.006043	0.099247	0.5802	0.482405	-	-	-	-
eGFRcrea	ptv_dmg	PKHD1	389313	1.07282e-24	0.0576378	0.005618	0.0307043	215	6:51619517:A:T	rs148691090	0.373783	-0.183789	0.206641	23.0748	2.96352e-05	T	MODERATE	missense_variant	12053	3930	M/K	4e-06	8.87e-06	0.478	-	0.005317	0.221967	0.0177	0.252089	Uncertain_significance	not_provided	-	rs12212034,rs76572975
eGFRcrea	ptv_dmg	PKHD1	389313	1.07282e-24	0.0576378	0.005618	0.0307043	215	6:51855970:C:A	rs201514497	0.386609	0.234653	0.27103	14.2185	1.8261e-05	A	MODERATE	missense_variant	8098	2612	G/C	3.978e-06	8.796e-06	0.791	-	0.000000	0.285177	1.0510	0.837726	-	-	-	rs10456652
eGFRcrea	ptv_dmg	PKHD1	389313	1.07282e-24	0.0576378	0.005618	0.0307043	215	6:52056709:C:G	-	0.387636	0.198484	0.22975	14.084	1.80883e-05	G	MODERATE	missense_variant	1946	561	G/A	-	-	0.362	-	0.000099	0.301844	0.5688	0.692264	-	-	-	-
eGFRcrea	ptv_dmg	PKHD1	389313	1.07282e-24	0.0576378	0.005618	0.0307043	215	6:52055706:C:A	rs143867809	0.401799	0.0550613	0.0656733	172.547	0.000221604	A	MODERATE	missense_variant	1981	573	G/W	0.0001634	0.0002824	0.603	25.5	0.000834	0.238309	0.7725	0.715057	Uncertain_significance	Autosomal_recessive_polycystic_kidney_disease	-	-
eGFRcrea	ptv_dmg	PKHD1	389313	1.07282e-24	0.0576378	0.005618	0.0307043	215	6:51909295:C:G	rs759687904	0.408148	-0.341103	0.41238	6.03699	7.75339e-06	G	MODERATE	missense_variant	6934	2224	G/R	3.989e-06	8.843e-06	0.676	-	0.000530	0.393402	0.9704	0.287215	-	-	-	rs10456652
eGFRcrea	ptv_dmg	PKHD1	389313	1.07282e-24	0.0576378	0.005618	0.0307043	215	6:52048621:T:C	rs780675990	0.41246	0.161278	0.196783	19.5739	2.5139e-05	C	HIGH	splice_acceptor_variant	-	-	-	3.979e-06	8.799e-06	-	-	-	-	-	-	-	-	HC	-
eGFRcrea	ptv_dmg	PKHD1	389313	1.07282e-24	0.0576378	0.005618	0.0307043	215	6:51959897:TTG:T	rs771180444	0.428233	0.257397	0.324907	7.02399	9.021e-06	T	HIGH	frameshift_variant	6143-6145	1960-1961	TS/KX	3.981e-06	8.81e-06	-	-	-	-	-	-	-	-	HC	-
eGFRcrea	ptv_dmg	PKHD1	389313	1.07282e-24	0.0576378	0.005618	0.0307043	215	6:52043632:GT:G	rs1057517394	0.439428	-0.329605	0.426309	4.26099	5.47244e-06	G	HIGH	frameshift_variant	3077-3078	938	Y/X	-	-	-	-	-	-	-	-	-	-	HC	-
eGFRcrea	ptv_dmg	PKHD1	389313	1.07282e-24	0.0576378	0.005618	0.0307043	215	6:51748233:T:G	-	0.448873	0.224753	0.296784	13.2151	1.69723e-05	G	MODERATE	missense_variant	9647	3128	H/P	-	-	0.636	-	0.000009	0.146891	0.1123	0.820482	-	-	-	-
eGFRcrea	ptv_dmg	PKHD1	389313	1.07282e-24	0.0576378	0.005618	0.0307043	215	6:51906244:T:C	rs374132086	0.454113	0.108956	0.145551	37.3611	4.79834e-05	C	MODERATE	missense_variant	7043	2260	Y/C	0.0001435	0.0001147	0.723	24.2	0.009509	0.434539	0.5623	0.361498	Uncertain_significance	Autosomal_recessive_polycystic_kidney_disease&not_provided	-	rs10456652
eGFRcrea	ptv_dmg	PKHD1	389313	1.07282e-24	0.0576378	0.005618	0.0307043	215	6:51748116:A:G	rs770317082	0.45531	-0.284934	0.381647	7.34491	9.43317e-06	G	MODERATE	missense_variant	9764	3167	I/T	7.971e-06	1.766e-05	0.641	-	0.034587	0.233884	0.6029	0.713289	-	-	-	-
eGFRcrea	ptv_dmg	PKHD1	389313	1.07282e-24	0.0576378	0.005618	0.0307043	215	6:51648115:G:A	rs199839578	0.45988	0.314476	0.425517	5.04602	6.48067e-06	A	HIGH	stop_gained	11578	3772	R/*	3.989e-06	0	-	40	0.319411	-	-	0.130558	Pathogenic/Likely_pathogenic	Autosomal_recessive_polycystic_kidney_disease	HC	rs12212034,rs76572975
eGFRcrea	ptv_dmg	PKHD1	389313	1.07282e-24	0.0576378	0.005618	0.0307043	215	6:51934185:T:A	rs1413693039	0.463108	-0.107011	0.145844	35.0519	4.50176e-05	A	MODERATE	missense_variant	6310	2016	S/C	1.193e-05	2.639e-05	0.677	-	0.000080	0.307451	0.7801	0.745385	Likely_pathogenic	Autosomal_recessive_polycystic_kidney_disease	-	-
eGFRcrea	ptv_dmg	PKHD1	389313	1.07282e-24	0.0576378	0.005618	0.0307043	215	6:52046009:T:A	rs780385007	0.46399	0.17829	0.243469	12.7656	1.63951e-05	A	MODERATE	missense_variant	2851	863	I/F	3.984e-06	8.817e-06	0.573	-	0.000090	0.136814	0.6803	0.740081	-	-	-	-
eGFRcrea	ptv_dmg	PKHD1	389313	1.07282e-24	0.0576378	0.005618	0.0307043	215	6:52017626:G:A	-	0.464435	-0.168069	0.22974	16.1436	2.07334e-05	A	MODERATE	missense_variant	5648	1795	S/F	-	-	0.635	-	0.000011	0.316225	0.7264	0.540198	-	-	-	-
eGFRcrea	ptv_dmg	PKHD1	389313	1.07282e-24	0.0576378	0.005618	0.0307043	215	6:52022816:C:A	CM034271	0.468377	0.19293	0.266066	11.5001	1.47697e-05	A	MODERATE	missense_variant	5629	1789	V/F	-	-	0.618	-	0.006223	0.147052	0.2649	0.416549	-	-	-	-
eGFRcrea	ptv_dmg	PKHD1	389313	1.07282e-24	0.0576378	0.005618	0.0307043	215	6:51747954:G:A	rs145141656	0.480379	-0.119252	0.168986	27.5579	3.5393e-05	A	MODERATE	missense_variant	9926	3221	P/L	0.0004022	0.0002027	0.649	25.4	0.000000	0.156976	0.5570	0.734510	Uncertain_significance	not_provided	-	-
eGFRcrea	ptv_dmg	PKHD1	389313	1.07282e-24	0.0576378	0.005618	0.0307043	215	6:51903662:G:C	rs761013491	0.483241	0.289564	0.413015	7.17694	9.21744e-06	C	MODERATE	missense_variant	7195	2311	L/V	3.979e-06	8.801e-06	0.341	-	0.000025	0.09164	0.0434	0.553877	-	-	-	rs10456652
eGFRcrea	ptv_dmg	PKHD1	389313	1.07282e-24	0.0576378	0.005618	0.0307043	215	6:51753303:C:T	rs768138709	0.48509	-0.150039	0.214913	16.0381	2.05979e-05	T	MODERATE	missense_variant	9112	2950	V/I	9.16e-05	3.525e-05	0.509	24.0	0.000004	0.121326	0.6582	0.552835	Uncertain_significance	Autosomal_recessive_polycystic_kidney_disease	-	-
eGFRcrea	ptv_dmg	PKHD1	389313	1.07282e-24	0.0576378	0.005618	0.0307043	215	6:51911900:G:T	-	0.48566	0.240471	0.344896	8.13379	1.04463e-05	T	MODERATE	missense_variant	6653	2130	A/D	-	-	0.600	-	0.801543	0.274818	0.1778	0.156916	-	-	-	rs10456652
eGFRcrea	ptv_dmg	PKHD1	389313	1.07282e-24	0.0576378	0.005618	0.0307043	215	6:52033029:C:A	rs1043412457	0.48606	0.4499	0.645862	2.85583	3.66779e-06	A	HIGH	splice_donor_variant	-	-	-	7.962e-06	1.76e-05	-	-	-	-	-	-	-	-	HC	-
eGFRcrea	ptv_dmg	PKHD1	389313	1.07282e-24	0.0576378	0.005618	0.0307043	215	6:51659907:G:A	rs781368899	0.490931	-0.178465	0.259084	11.2773	1.44836e-05	A	HIGH	stop_gained	10483	3407	Q/*	1.199e-05	2.654e-05	-	40	0.001312	-	-	0.182514	Pathogenic	Polycystic_liver_disease&Autosomal_recessive_polycystic_kidney_disease&not_provided	HC	rs12212034,rs76572975
eGFRcrea	ptv_dmg	PKHD1	389313	1.07282e-24	0.0576378	0.005618	0.0307043	215	6:51659813:A:G	rs745611923	0.491036	0.289538	0.420436	5.14166	6.60351e-06	G	MODERATE	missense_variant	10577	3438	V/A	3.985e-06	8.818e-06	0.616	-	0.001361	0.123265	0.3205	0.730849	-	-	-	rs12212034,rs76572975
eGFRcrea	ptv_dmg	PKHD1	389313	1.07282e-24	0.0576378	0.005618	0.0307043	215	6:51748081:G:A	rs897671588	0.501967	0.18249	0.271807	10.1366	1.30186e-05	A	MODERATE	missense_variant	9799	3179	L/F	-	-	0.619	-	0.000005	0.149933	0.4482	0.617924	-	-	-	-
eGFRcrea	ptv_dmg	PKHD1	389313	1.07282e-24	0.0576378	0.005618	0.0307043	215	6:52033166:CT:C	rs1057516283	0.505121	0.143819	0.215798	16.7393	2.14985e-05	C	HIGH	splice_acceptor_variant	-	-	-	7.978e-06	1.761e-05	-	-	-	-	-	-	-	-	HC	-
eGFRcrea	ptv_dmg	PKHD1	389313	1.07282e-24	0.0576378	0.005618	0.0307043	215	6:51772718:C:T	rs745699529	0.519098	0.233016	0.361413	7.60571	9.76812e-06	T	MODERATE	missense_variant	8890	2876	A/T	4.002e-06	8.846e-06	0.452	26.1	0.000000	0.107672	0.0996	0.435339	-	-	-	-
eGFRcrea	ptv_dmg	PKHD1	389313	1.07282e-24	0.0576378	0.005618	0.0307043	215	6:51959882:G:GT	rs746838237	0.521683	0.0541414	0.0844965	108.258	0.000139037	GT	HIGH	frameshift_variant	6160	1966	L/TX	7.567e-05	0.0001234	-	-	-	-	-	-	-	-	HC	-
eGFRcrea	ptv_dmg	PKHD1	389313	1.07282e-24	0.0576378	0.005618	0.0307043	215	6:51885955:T:C	rs750873567	0.527926	0.106676	0.169011	28.7286	3.68966e-05	C	MODERATE	missense_variant	7391	2376	Y/C	7.97e-06	1.761e-05	0.675	27.2	0.000459	0.225456	0.1947	0.494447	-	-	-	rs10456652
eGFRcrea	ptv_dmg	PKHD1	389313	1.07282e-24	0.0576378	0.005618	0.0307043	215	6:51619522:T:TG	rs1451393969	0.528504	0.310701	0.492948	3.47797	4.4668e-06	TG	HIGH	splice_acceptor_variant	-	-	-	0	0	-	-	-	-	-	-	-	-	HC	rs12212034,rs76572975
eGFRcrea	ptv_dmg	PKHD1	389313	1.07282e-24	0.0576378	0.005618	0.0307043	215	6:51934319:C:T	rs180675584	0.528785	-0.0433528	0.0688291	156.609	0.000201135	T	MODERATE	missense_variant	6176	1971	G/D	3.984e-05	8.822e-05	0.951	26.2	0.000165	0.700886	1.0874	0.872657	Pathogenic/Likely_pathogenic	Autosomal_recessive_polycystic_kidney_disease&not_provided	-	-
eGFRcrea	ptv_dmg	PKHD1	389313	1.07282e-24	0.0576378	0.005618	0.0307043	215	6:51775868:C:A	rs779751632	0.535819	0.0620944	0.10029	77.3795	9.93795e-05	A	MODERATE	missense_variant	8758	2832	A/S	3.6e-05	7.966e-05	0.474	23.8	0.001235	0.188009	0.0195	0.394825	Uncertain_significance	Autosomal_recessive_polycystic_kidney_disease	-	-
eGFRcrea	ptv_dmg	PKHD1	389313	1.07282e-24	0.0576378	0.005618	0.0307043	215	6:52069514:T:C	-	0.535965	-0.213118	0.344335	8.20544	1.05384e-05	C	MODERATE	missense_variant	985	241	K/E	-	-	0.525	-	0.000189	0.111686	0.0610	0.615409	-	-	-	-
eGFRcrea	ptv_dmg	PKHD1	389313	1.07282e-24	0.0576378	0.005618	0.0307043	215	6:52043092:A:C	rs777158800	0.541213	0.10502	0.171887	25.4161	3.26423e-05	C	MODERATE	missense_variant	3128	955	F/C	1.595e-05	3.531e-05	0.788	25.9	0.000000	0.348545	0.6587	0.769575	Uncertain_significance	Autosomal_recessive_polycystic_kidney_disease&not_provided	-	-
eGFRcrea	ptv_dmg	PKHD1	389313	1.07282e-24	0.0576378	0.005618	0.0307043	215	6:52024589:C:T	rs137852946	0.545325	0.0740969	0.122519	49.5835	6.36808e-05	T	MODERATE	missense_variant	5485	1741	V/M	2.79e-05	3.529e-05	0.499	22.6	0.001868	0.162261	0.6440	0.089983	Conflicting_interpretations_of_pathogenicity	Autosomal_recessive_polycystic_kidney_disease&not_provided	-	-
eGFRcrea	ptv_dmg	PKHD1	389313	1.07282e-24	0.0576378	0.005618	0.0307043	215	6:52060038:G:A	rs376040501	0.546919	-0.0830221	0.137823	46.1572	5.92804e-05	A	MODERATE	missense_variant	1387	375	R/W	2.39e-05	2.642e-05	0.659	29.4	0.000397	0.362637	0.3800	0.618429	Pathogenic/Likely_pathogenic	Autosomal_recessive_polycystic_kidney_disease&not_provided	-	-
eGFRcrea	ptv_dmg	PKHD1	389313	1.07282e-24	0.0576378	0.005618	0.0307043	215	6:51883209:G:A	-	0.552738	0.161486	0.272017	10.1505	1.30364e-05	A	MODERATE	missense_variant	7498	2412	L/F	-	-	0.517	-	0.000141	0.244203	0.2973	0.717354	-	-	-	rs10456652
eGFRcrea	ptv_dmg	PKHD1	389313	1.07282e-24	0.0576378	0.005618	0.0307043	215	6:51753200:C:T	rs1351918391	0.556793	0.291038	0.49529	3.29657	4.23383e-06	T	HIGH	splice_donor_variant	-	-	-	3.983e-06	8.811e-06	-	-	-	-	-	-	-	-	HC	-
eGFRcrea	ptv_dmg	PKHD1	389313	1.07282e-24	0.0576378	0.005618	0.0307043	215	6:51747897:C:T	rs146649803	0.561548	0.223118	0.384326	5.12152	6.57764e-06	T	MODERATE	missense_variant	9983	3240	R/Q	7.961e-06	8.804e-06	0.661	24.3	0.000004	0.184834	0.7651	0.766325	Pathogenic	Autosomal_recessive_polycystic_kidney_disease	-	-
eGFRcrea	ptv_dmg	PKHD1	389313	1.07282e-24	0.0576378	0.005618	0.0307043	215	6:52045000:C:A	rs766157423	0.564902	-0.164966	0.28661	9.01001	1.15717e-05	A	MODERATE	missense_variant	2945	894	G/V	7.957e-06	1.759e-05	0.872	26.7	0.000928	0.48434	0.9689	0.749013	-	-	-	-
eGFRcrea	ptv_dmg	PKHD1	389313	1.07282e-24	0.0576378	0.005618	0.0307043	215	6:51791361:A:T	rs750552431	0.571991	-0.161779	0.286272	9.21478	1.18347e-05	T	MODERATE	missense_variant	8579	2772	L/H	3.982e-06	8.804e-06	0.736	-	0.002100	0.389235	0.6297	0.614233	-	-	-	-
eGFRcrea	ptv_dmg	PKHD1	389313	1.07282e-24	0.0576378	0.005618	0.0307043	215	6:52065005:C:G	rs1351637115	0.574479	-0.257647	0.458882	6.18658	7.94551e-06	G	MODERATE	missense_variant	1190	309	C/S	7.974e-06	1.767e-05	0.738	-	0.000000	0.351998	0.7842	0.759085	-	-	-	-
eGFRcrea	ptv_dmg	PKHD1	389313	1.07282e-24	0.0576378	0.005618	0.0307043	215	6:51855910:T:TC	-	0.577109	0.175798	0.315269	10.7846	1.38508e-05	TC	HIGH	frameshift_variant	8158	2632	I/DX	-	-	-	-	-	-	-	-	-	-	HC	rs10456652
eGFRcrea	ptv_dmg	PKHD1	389313	1.07282e-24	0.0576378	0.005618	0.0307043	215	6:51934269:T:C	rs200047706	0.595263	-0.131422	0.247395	12.4137	1.59431e-05	C	MODERATE	missense_variant	6226	1988	I/V	3.978e-06	0	0.639	-	0.000158	0.115646	0.8472	0.805555	-	-	-	-
eGFRcrea	ptv_dmg	PKHD1	389313	1.07282e-24	0.0576378	0.005618	0.0307043	215	6:51791317:C:G	-	0.596702	0.187278	0.353923	6.073	7.79963e-06	G	MODERATE	missense_variant	8623	2787	G/R	-	-	0.909	-	0.000000	0.615289	1.0370	0.778474	-	-	-	-
eGFRcrea	ptv_dmg	PKHD1	389313	1.07282e-24	0.0576378	0.005618	0.0307043	215	6:52058415:G:T	rs760766190	0.628624	0.107141	0.221519	17.2629	2.2171e-05	T	MODERATE	missense_variant	1684	474	H/N	7.96e-06	1.761e-05	0.529	25.8	0.000000	0.140165	0.3828	0.844857	-	-	-	-
eGFRcrea	ptv_dmg	PKHD1	389313	1.07282e-24	0.0576378	0.005618	0.0307043	215	6:51847814:A:G	rs886061616	0.636069	0.0847401	0.179078	25.0443	3.21647e-05	G	MODERATE	missense_variant	8332	2690	W/R	1.592e-05	2.643e-05	0.849	29.5	0.000004	0.316126	0.8354	0.776569	Likely_pathogenic	Autosomal_recessive_polycystic_kidney_disease&not_provided	-	rs10456652
eGFRcrea	ptv_dmg	PKHD1	389313	1.07282e-24	0.0576378	0.005618	0.0307043	215	6:51754793:G:A	rs752776137	0.647968	-0.155126	0.339751	8.83221	1.13433e-05	A	MODERATE	missense_variant	9052	2930	R/W	1.992e-05	1.763e-05	0.638	25.5	0.000003	0.197225	0.4947	0.599114	Uncertain_significance	Autosomal_recessive_polycystic_kidney_disease&not_provided	-	-
eGFRcrea	ptv_dmg	PKHD1	389313	1.07282e-24	0.0576378	0.005618	0.0307043	215	6:51747927:T:A	CD032488	0.649366	0.186861	0.411006	5.90533	7.5843e-06	A	MODERATE	missense_variant	9953	3230	D/V	-	-	0.442	-	0.000670	0.150381	0.2006	0.354038	-	-	-	-
eGFRcrea	ptv_dmg	PKHD1	389313	1.07282e-24	0.0576378	0.005618	0.0307043	215	6:52043688:A:G	-	0.657082	-0.190816	0.429819	4.02789	5.17308e-06	G	MODERATE	missense_variant	3022	920	S/P	-	-	0.567	-	0.000113	0.272996	0.0766	0.742530	-	-	-	-
eGFRcrea	ptv_dmg	PKHD1	389313	1.07282e-24	0.0576378	0.005618	0.0307043	215	6:52033056:A:C	rs746070060	0.675717	-0.113715	0.27184	10.0356	1.28888e-05	C	MODERATE	missense_variant	3602	1113	L/R	3.979e-06	8.798e-06	0.730	24.6	0.003450	0.152553	0.4174	0.839769	Uncertain_significance	Autosomal_recessive_polycystic_kidney_disease	-	-
eGFRcrea	ptv_dmg	PKHD1	389313	1.07282e-24	0.0576378	0.005618	0.0307043	215	6:51775868:C:T	rs779751632	0.678659	0.107488	0.259448	11.4788	1.47424e-05	T	MODERATE	missense_variant	8758	2832	A/T	-	-	0.512	-	0.001235	0.110057	0.2340	0.217536	-	-	-	-
eGFRcrea	ptv_dmg	PKHD1	389313	1.07282e-24	0.0576378	0.005618	0.0307043	215	6:51659673:G:GA	rs771623148	0.681245	-0.11155	0.271567	10.307	1.32374e-05	GA	HIGH	frameshift_variant	10717	3485	L/SX	3.991e-06	0	-	-	-	-	-	-	-	-	HC	rs12212034,rs76572975
eGFRcrea	ptv_dmg	PKHD1	389313	1.07282e-24	0.0576378	0.005618	0.0307043	215	6:51659490:CAACATACA:C	rs752889346	0.691891	0.0331013	0.0835281	113.288	0.000145497	C	HIGH	frameshift_variant	10892-10900	3543-3546	LYVV/CX	3.997e-06	8.861e-06	-	-	-	-	-	-	-	-	HC	rs12212034,rs76572975
eGFRcrea	ptv_dmg	PKHD1	389313	1.07282e-24	0.0576378	0.005618	0.0307043	215	6:52035701:G:A	rs755183117	0.694052	0.117958	0.29987	9.02985	1.15972e-05	A	HIGH	stop_gained	3382	1040	R/*	3.979e-06	0	-	35	0.441921	-	-	0.339467	-	-	HC	-
eGFRcrea	ptv_dmg	PKHD1	389313	1.07282e-24	0.0576378	0.005618	0.0307043	215	6:52024819:G:A	rs28937907	0.697805	0.13928	0.358706	6.32214	8.11962e-06	A	MODERATE	missense_variant	5255	1664	S/F	-	-	0.413	-	0.038586	0.209398	0.1327	0.086301	Pathogenic	Autosomal_recessive_polycystic_kidney_disease	-	-
eGFRcrea	ptv_dmg	PKHD1	389313	1.07282e-24	0.0576378	0.005618	0.0307043	215	6:52055675:C:T	rs369292828	0.70012	0.104658	0.271728	10.1838	1.30792e-05	T	MODERATE	missense_variant	2012	583	C/Y	3.983e-06	0	0.779	25.5	0.000000	0.256177	0.6114	0.827996	Conflicting_interpretations_of_pathogenicity	Autosomal_recessive_polycystic_kidney_disease	-	-
eGFRcrea	ptv_dmg	PKHD1	389313	1.07282e-24	0.0576378	0.005618	0.0307043	215	6:51870557:T:A	rs758503933	0.700713	0.0364055	0.0947175	83.8416	0.000107679	A	MODERATE	missense_variant	7697	2478	D/V	7.956e-06	1.759e-05	0.878	27.7	0.000013	0.397165	0.8154	0.754972	-	-	-	rs10456652
eGFRcrea	ptv_dmg	PKHD1	389313	1.07282e-24	0.0576378	0.005618	0.0307043	215	6:51659841:G:A	-	0.718039	0.156912	0.434563	4.94281	6.34812e-06	A	MODERATE	missense_variant	10549	3429	P/S	-	-	0.665	-	0.000042	0.039163	0.0984	0.290920	-	-	-	rs12212034,rs76572975
eGFRcrea	ptv_dmg	PKHD1	389313	1.07282e-24	0.0576378	0.005618	0.0307043	215	6:52062658:T:C	CM127370	0.72548	0.103491	0.294726	9.92371	1.27452e-05	C	MODERATE	missense_variant,splice_region_variant	1243	327	N/D	-	-	0.455	-	0.000000	0.1448	0.5526	0.822729	-	-	-	-
[truncated: 4,997 more rows]

## Sheet: Supplementary Data 5
Supplementary Data 5: Phenome-wide association study of associated kidney function genes.
[truncated: 86 more rows]

[truncated: 2 more sheets: Supplementary Data 6, Supplementary Data 7]
